# Supplementary material for: Identification of oxidative phosphorylation-related genes in moyamoya disease by combining bulk RNA-sequencing analysis and machine learning
Source: Front Genet. 2024 Jun 10;15:1417329. doi: 10.3389/fgene.2024.1417329 (PMC11197386; doi:10.3389/fgene.2024.1417329)
Supplement: Supplementary file 1 [file Table2.XLSX]

## Sheet: Sheet1
Gene Symbol	log2FC	AveExpr	t.Value	P.Value	B	Padj.Value
XLOC_006864	1.25077	-3.20868	6.83397	3.69931e-09	10.6118	6.80874e-05
NECAB2	1.35646	-3.20949	6.79972	4.24551e-09	10.4848	6.80874e-05
PSG1	1.01342	-3.9389	6.53784	1.2135e-08	9.51535	0.000129743
APCS	1.47584	-3.5453	6.40252	2.0827e-08	9.0165	0.000133605
XLOC_009585	1.50038	-2.29767	6.31211	2.98471e-08	8.6841	0.000155081
XLOC_009543	1.41824	-4.77418	6.26466	3.60375e-08	8.50999	0.000155081
OR4D11	1.19845	-3.98105	6.24683	3.86797e-08	8.44462	0.000155081
NLRC5	1.12402	-1.6485	6.18809	4.88185e-08	8.22954	0.000159253
XLOC_006356	1.21605	-4.02231	6.18382	4.96502e-08	8.21393	0.000159253
SLC39A12	1.35917	-4.69883	6.08791	7.25345e-08	7.86368	0.000177572
LOC100505899	2.06781	-3.36375	6.08744	7.26715e-08	7.86194	0.000177572
CSPG4P1Y	1.315	-2.50597	6.06029	8.08824e-08	7.76303	0.000177572
CES5AP1	1.44064	-4.20851	6.05988	8.10134e-08	7.76153	0.000177572
UNC13D	1.46318	-2.47206	6.0536	8.30423e-08	7.73867	0.000177572
PYDC1	1.13268	-2.93146	6.01077	9.82999e-08	7.58281	0.000194537
XLOC_004148	1.06194	-1.63977	5.98454	1.08981e-07	7.4875	0.000194537
OR2AE1	1.27901	-4.87932	5.9841	1.09171e-07	7.48589	0.000194537
Q4E7A0	1.08274	-3.33381	5.93884	1.30401e-07	7.32169	0.000220138
CYP2A13	1.28072	-3.12246	5.90977	1.46147e-07	7.21635	0.000234384
CLDN3	1.20692	-2.38877	5.8958	1.5437e-07	7.16578	0.000235781
LOC100505768	1.24836	-4.13824	5.7621	2.60213e-07	6.68332	0.000375125
PRAMEF13	1.23055	-5.20507	5.75358	2.6899e-07	6.65267	0.000375125
TBXAS1	1.06036	-2.55515	5.64488	4.10217e-07	6.26281	0.000495725
H19	1.09499	-2.67431	5.64236	4.1424e-07	6.2538	0.000495725
LIPM	1.23676	-3.18017	5.64046	4.1729e-07	6.24702	0.000495725
LOC100652931	1.32239	-4.35804	5.60023	4.87544e-07	6.10329	0.000506417
XLOC_009887	1.33055	-4.56968	5.59355	5.00274e-07	6.07948	0.000506417
KCNN2	1.21007	-1.96218	5.59215	5.03001e-07	6.07446	0.000506417
XLOC_013856	1.15929	-4.38599	5.58705	5.12987e-07	6.05631	0.000506417
LRRN1	-2.44425	-2.94175	-5.5817	5.23692e-07	6.03723	0.000506417
CFD	2.10079	-1.6126	5.56376	5.61237e-07	5.97328	0.000506417
BTN3A1	1.77197	-1.54989	5.5622	5.64622e-07	5.96773	0.000506417
XLOC_011572	1.4729	-3.90789	5.55969	5.70101e-07	5.95881	0.000506417
CCDC87	1.22359	-4.88308	5.55337	5.84175e-07	5.93628	0.000506417
HACE1	-1.14072	-1.25868	-5.52946	6.40527e-07	5.85124	0.000540655
XLOC_l2_007898	1.27568	-4.78676	5.51869	6.67608e-07	5.81299	0.000549065
TPD52L2	-1.96591	-1.79979	-5.50526	7.02998e-07	5.76529	0.000550219
FAM26E	-1.89653	-3.19289	-5.47629	7.85758e-07	5.66252	0.00058373
PVRL3-AS1	1.18025	-3.55087	5.4655	8.18951e-07	5.62432	0.00058373
C3AR1	1.01339	-1.02636	5.45082	8.66396e-07	5.57232	0.00059534
OSBP2	1.19476	-3.61222	5.43129	9.3369e-07	5.50326	0.000623919
MATN1	1.01296	-2.4887	5.40412	1.03594e-06	5.40731	0.000678121
XLOC_009157	1.24298	-3.75223	5.38225	1.1262e-06	5.3302	0.000687282
C6orf222	1.39399	-4.62689	5.37971	1.13719e-06	5.32124	0.000687282
LOC100130264	1.17249	-0.958003	5.37923	1.13926e-06	5.31956	0.000687282
XLOC_010459	1.16961	-3.80084	5.37124	1.17454e-06	5.2914	0.000687282
GPR157	1.04306	-4.81366	5.37035	1.1785e-06	5.2883	0.000687282
XLOC_000095	1.19899	-5.07801	5.36382	1.20824e-06	5.26529	0.000687858
FMO4	-1.87014	-2.56336	-5.36077	1.22238e-06	5.25455	0.000687858
RTN4RL1	1.02592	-1.82957	5.34982	1.27446e-06	5.21604	0.000704799
ISG15	1.30148	0.679798	5.34232	1.31139e-06	5.18968	0.000712927
XLOC_006154	1.09777	-4.57742	5.3195	1.43036e-06	5.10953	0.000740681
XLOC_010584	1.06692	-2.87355	5.31937	1.43107e-06	5.10908	0.000740681
FREM1	-1.80701	-1.9776	-5.31764	1.44053e-06	5.103	0.000740681
XLOC_003811	1.33884	-4.08936	5.31505	1.45481e-06	5.0939	0.000740681
XLOC_006912	1.2533	-3.4007	5.28998	1.60017e-06	5.00601	0.000762781
COL15A1	-2.18601	-0.422707	-5.28799	1.6123e-06	4.99904	0.000762781
XLOC_004641	1.2394	-3.83688	5.28291	1.6437e-06	4.98125	0.000762781
LOC729681	1.32181	-3.57721	5.28252	1.64614e-06	4.97987	0.000762781
XLOC_012669	1.1572	-3.47191	5.27918	1.66708e-06	4.96821	0.000762781
LOC100506652	1.11198	-2.31975	5.27793	1.67504e-06	4.96382	0.000762781
XLOC_001983	1.14944	-4.41178	5.26684	1.74698e-06	4.92502	0.000762781
CTXN2	1.33325	-5.10689	5.26605	1.75223e-06	4.92224	0.000762781
XLOC_000635	1.11109	-3.12289	5.26407	1.76541e-06	4.91533	0.000762781
XLOC_000119	1.1851	-2.82215	5.26137	1.78359e-06	4.90588	0.000762781
KCNA2	-2.42525	-2.90956	-5.24892	1.86966e-06	4.8624	0.000788567
LOC283663	1.52622	-2.30321	5.2428	1.91353e-06	4.841	0.000788567
GPCRLTM7	1.50763	-3.30021	5.2376	1.95155e-06	4.82285	0.000788567
XLOC_010485	1.46478	-2.92568	5.23753	1.95203e-06	4.82262	0.000788567
XLOC_011806	1.14162	-1.7607	5.23554	1.96681e-06	4.81567	0.000788567
LOC100507421	1.10516	-4.51133	5.22189	2.071e-06	4.76805	0.000805591
XLOC_007447	1.06531	-2.34835	5.22144	2.07454e-06	4.76647	0.000805591
TBC1D26	1.17025	-2.35806	5.21994	2.08628e-06	4.76127	0.000805591
ATG2A	1.12803	-0.694399	5.21699	2.10973e-06	4.75095	0.000805591
SOCS7	-2.30255	-1.31255	-5.2118	2.15149e-06	4.73287	0.000810208
XLOC_012111	1.17673	-2.00717	5.20714	2.18966e-06	4.71665	0.000810208
NLGN4Y	1.14662	-3.91097	5.20199	2.23269e-06	4.6987	0.000810208
DIRAS3	-1.95287	-3.74886	-5.19832	2.26382e-06	4.68593	0.000810208
ASTL	1.05858	-2.25694	5.19748	2.27096e-06	4.68302	0.000810208
XLOC_004353	1.31063	-4.71376	5.18857	2.34859e-06	4.65202	0.000818817
CEBPA	1.58467	-4.50839	5.17296	2.49093e-06	4.59775	0.000859102
XLOC_012631	1.18375	-1.80938	5.13919	2.82854e-06	4.48054	0.000950385
OR2A5	1.34515	-3.79513	5.13769	2.84449e-06	4.47535	0.000950385
TSPAN2	-1.67412	-1.56591	-5.1273	2.9577e-06	4.43937	0.000966531
ANKRD19P	1.03208	-3.19026	5.12676	2.96376e-06	4.43748	0.000966531
LOC100133089	-2.0483	-2.1525	-5.11123	3.14163e-06	4.38374	0.00098792
EPAG	1.18982	-4.99599	5.10728	3.18856e-06	4.37007	0.000992941
C12orf11	-1.7758	-1.11589	-5.0927	3.3677e-06	4.31968	0.00103864
XLOC_l2_013000	1.06186	-3.05039	5.08942	3.40936e-06	4.30835	0.00104121
PNRC2	-1.12349	-0.176018	-5.08467	3.47057e-06	4.29194	0.00104121
XLOC_007534	1.03463	-2.84973	5.08035	3.52708e-06	4.27706	0.00104121
LOC100132774	1.26915	-4.48198	5.06814	3.692e-06	4.23493	0.00105497
AKTIP	-1.18427	-0.0556724	-5.06775	3.69732e-06	4.2336	0.00105497
XLOC_012256	1.06368	-3.29013	5.06744	3.70168e-06	4.23252	0.00105497
GUCY1A2	3.25466	-3.05694	5.06636	3.71666e-06	4.22879	0.00105497
XLOC_010828	1.22768	-3.22328	5.05556	3.86983e-06	4.19157	0.00108253
RLBP1	1.09885	-3.2221	5.05477	3.88126e-06	4.18885	0.00108253
FGF1	-1.37527	-0.771651	-5.04436	4.03519e-06	4.15301	0.00111577
LOC100131492	1.46608	-4.54516	5.03621	4.15982e-06	4.12498	0.00114039
XLOC_006082	1.10508	-5.01472	5.02257	4.37693e-06	4.07809	0.00118257
XLOC_006709	1.01116	-2.70897	5.02193	4.3874e-06	4.07589	0.00118257
MCM5	1.12889	0.322812	5.01589	4.48728e-06	4.05515	0.00118902
CARD17	1.287	-2.17317	5.01444	4.51153e-06	4.05018	0.00118902
XLOC_004161	1.15381	-4.33899	5.01312	4.53384e-06	4.04564	0.00118902
XLOC_011030	1.11493	-3.44697	5.01159	4.5596e-06	4.04042	0.00118902
XLOC_003510	1.02668	-3.95749	5.00896	4.60465e-06	4.03136	0.00119108
PIF1	1.72062	-4.50395	5.00061	4.75e-06	4.00272	0.00121885
CDY2A	1.19299	-3.76484	4.99112	4.92061e-06	3.97021	0.00125161
XLOC_007811	1.24162	-4.56277	4.98921	4.95572e-06	3.96366	0.00125161
RASAL3	1.1022	-0.35683	4.97907	5.1462e-06	3.92891	0.00127855
XLOC_006419	1.05817	-3.78822	4.97514	5.22181e-06	3.91548	0.00127855
XLOC_009324	1.08387	-4.20654	4.96786	5.36485e-06	3.89058	0.00129656
KRT23	1.30698	-4.24692	4.96729	5.37623e-06	3.88863	0.00129656
NEO1	-2.06511	0.75667	-4.9645	5.43223e-06	3.87909	0.00130029
XLOC_003739	1.31308	-3.61706	4.95926	5.53903e-06	3.86115	0.00131603
MIA	1.61682	-3.48371	4.94827	5.76944e-06	3.82362	0.00135489
CHAT	1.10649	-2.88096	4.94745	5.78704e-06	3.82081	0.00135489
TSPY2	1.10442	-5.08142	4.94127	5.92096e-06	3.79974	0.0013762
GPC4	-1.9432	-0.307011	-4.93706	6.01414e-06	3.78536	0.00137788
TCAP	1.30906	-0.293961	4.93459	6.06948e-06	3.77692	0.0013807
LGALS9C	1.98689	1.04285	4.9234	6.32614e-06	3.73878	0.00141988
MEP1B	1.2728	-4.12303	4.92322	6.33024e-06	3.73818	0.00141988
FADS3	-1.2785	2.31836	-4.91932	6.42233e-06	3.72488	0.00143053
LOC100293962	1.46636	-3.71663	4.91742	6.46752e-06	3.71843	0.00143066
KCNE1	1.13497	-2.12282	4.90555	6.75773e-06	3.67801	0.00147903
LOC100506452	1.07036	-3.17815	4.8755	7.55035e-06	3.5759	0.00159327
LOC100652923	-1.80982	-2.63692	-4.8651	7.84535e-06	3.54062	0.0016447
CD5	1.45412	-4.33376	4.85948	8.00949e-06	3.52157	0.00166821
XLOC_008083	1.04824	-1.74004	4.84781	8.36083e-06	3.48205	0.00172388
XLOC_006332	1.08906	-2.43507	4.84705	8.38424e-06	3.47948	0.00172388
TNNC1	-1.63641	-0.0306641	-4.84219	8.53554e-06	3.46302	0.00173215
XLOC_000558	1.14531	-4.67769	4.84057	8.58652e-06	3.45754	0.00173215
SEZ6L	1.1472	-3.88623	4.83639	8.71923e-06	3.44342	0.00174793
XLOC_004017	1.10717	-4.3498	4.82246	9.17706e-06	3.39633	0.00180585
MMP25	1.3337	-2.39498	4.81951	9.277e-06	3.38636	0.00181439
CCDC88C	1.11478	-1.1925	4.80564	9.76113e-06	3.33956	0.00186631
XLOC_l2_008200	1.12756	-4.33538	4.80525	9.7752e-06	3.33823	0.00186631
XLOC_007892	1.17377	-4.94089	4.80218	9.88558e-06	3.3279	0.00187621
XG	1.25814	-2.73279	4.79181	1.02685e-05	3.29294	0.00193293
XLOC_010040	1.02611	-1.84656	4.79084	1.03049e-05	3.28968	0.00193293
NLRP14	1.00678	-2.69405	4.78812	1.04082e-05	3.28051	0.00194095
KCTD10	-1.22787	1.8475	-4.78557	1.05057e-05	3.27193	0.00194781
SMPDL3B	1.15726	-2.61379	4.76319	1.14014e-05	3.19667	0.00201569
LOC100507624	-1.8574	-3.60581	-4.7626	1.14258e-05	3.19471	0.00201569
LOC100652983	-1.73655	-2.26007	-4.76159	1.14681e-05	3.19131	0.00201569
FLJ32255	1.23347	1.05937	4.76129	1.14809e-05	3.19028	0.00201569
XLOC_006195	1.09998	-3.86577	4.76072	1.15047e-05	3.18838	0.00201569
C21orf56	1.01392	-2.06068	4.75785	1.1626e-05	3.17874	0.00201569
ERBB4	-1.75762	-2.66297	-4.75473	1.17592e-05	3.16826	0.00202783
LOC100131821	1.12636	-1.40338	4.7499	1.19683e-05	3.15204	0.00203979
C3orf39	1.02745	-1.8698	4.74873	1.20194e-05	3.14813	0.00203979
C21orf7	-1.06346	-0.416715	-4.74698	1.20964e-05	3.14226	0.00204206
CD244	1.33482	-4.00655	4.744	1.22284e-05	3.13227	0.00205355
RAMP3	1.22953	-1.4186	4.73305	1.27266e-05	3.09556	0.00210415
GIF	1.15264	-4.30207	4.73073	1.28345e-05	3.08779	0.00210497
FLJ39639	1.32513	-2.59744	4.72565	1.30739e-05	3.0708	0.00210497
LOC100132781	1.14518	-4.15753	4.71707	1.34886e-05	3.04209	0.00213127
SH3BGRL2	-1.31285	-1.57344	-4.71294	1.36929e-05	3.02828	0.00214403
DNAJC6	-1.46716	-0.73808	-4.71054	1.38128e-05	3.02026	0.00214641
NMB	2.57547	-0.946084	4.70913	1.38838e-05	3.01555	0.00214641
CD180	1.06576	-4.5339	4.7059	1.40479e-05	3.00475	0.00214641
RAB9B	-1.52128	-1.56391	-4.70553	1.40668e-05	3.00351	0.00214641
XLOC_006072	1.28364	-4.32485	4.70407	1.41417e-05	2.99863	0.00214641
KLHL1	1.26204	-3.13701	4.70319	1.41872e-05	2.99567	0.00214641
GPR4	2.62351	0.237105	4.70257	1.42192e-05	2.9936	0.00214641
LOC100287728	1.39675	-3.98492	4.6972	1.44991e-05	2.97569	0.00217317
PKNOX1	-2.03931	-0.591101	-4.68455	1.51805e-05	2.93348	0.00225423
XLOC_011595	1.15678	-4.29477	4.68239	1.52997e-05	2.92629	0.00226147
FAT2	1.29255	-4.6034	4.67322	1.5817e-05	2.89573	0.0023272
LOC100507306	1.22456	-4.70327	4.66901	1.60603e-05	2.8817	0.00235221
XLOC_013507	1.02677	-4.45144	4.66657	1.6203e-05	2.87357	0.00236232
LOC100507228	1.45694	-4.61842	4.66429	1.63372e-05	2.86599	0.00237111
OR5C1	1.18138	-2.25365	4.65912	1.66457e-05	2.8488	0.00240105
LOC100509487	-1.3865	0.846405	-4.65833	1.66932e-05	2.84619	0.00240105
LOC100286925	1.32043	-3.17629	4.64635	1.74325e-05	2.80637	0.00243962
CCL21	1.16331	-3.56957	4.6452	1.75056e-05	2.80253	0.00243962
LRFN1	1.22779	-3.54141	4.64357	1.76088e-05	2.79712	0.00243962
LRG1	1.25046	-1.44067	4.63699	1.80327e-05	2.77527	0.00247968
EHD3	-1.93821	-1.42072	-4.62163	1.90603e-05	2.72436	0.00260073
XLOC_l2_010141	1.30289	-4.14735	4.61903	1.92405e-05	2.71572	0.00260073
LRRC4	1.4419	-3.33198	4.6171	1.93744e-05	2.70935	0.00260073
XLOC_003976	1.5243	-1.54197	4.61689	1.93895e-05	2.70864	0.00260073
C10orf113	1.37398	-4.57384	4.61673	1.94007e-05	2.70811	0.00260073
LOC93463	1.00703	-3.69016	4.61015	1.98663e-05	2.68633	0.00264403
XLOC_006426	1.02569	-3.2262	4.60437	2.02842e-05	2.66721	0.00268849
HLA-DRB6	1.28279	-3.86619	4.59744	2.07963e-05	2.64431	0.00272262
CAMK2D	-1.4488	0.509841	-4.59239	2.1178e-05	2.62761	0.00274321
NDST4	1.01539	-4.6548	4.59041	2.13295e-05	2.62107	0.00274321
DUSP16	-1.90636	-1.11958	-4.59037	2.13328e-05	2.62092	0.00274321
MYO1F	1.7543	0.780803	4.5895	2.1399e-05	2.61808	0.00274321
XLOC_001762	1.13465	-3.8216	4.58622	2.1653e-05	2.60724	0.00274321
KRT18	1.28865	-0.524318	4.58595	2.1674e-05	2.60635	0.00274321
CCDC102B	1.99799	-1.71498	4.58448	2.17891e-05	2.60149	0.00274321
GIP	1.01605	-2.52923	4.58423	2.18089e-05	2.60066	0.00274321
XLOC_011062	1.02412	-4.28206	4.58277	2.19236e-05	2.59584	0.00274687
SLC39A10	-1.51807	-1.52362	-4.57237	2.27577e-05	2.56156	0.00282599
XLOC_000222	1.7001	-4.56777	4.57217	2.27747e-05	2.56087	0.00282599
IQCH	1.03943	-4.54014	4.56826	2.3096e-05	2.54801	0.00282599
TAC1	-2.47277	-3.40135	-4.56775	2.31384e-05	2.54633	0.00282599
SSBP4	1.0015	1.57741	4.56735	2.31718e-05	2.54501	0.00282599
CETN4P	1.22719	-4.75614	4.56489	2.33776e-05	2.53689	0.00284029
HOTAIRM1	1.06619	-1.87309	4.56148	2.36651e-05	2.52567	0.00286437
ZNF852	1.24294	-0.89173	4.54897	2.47507e-05	2.4845	0.00297333
OR4C1P	1.07461	-4.28616	4.54456	2.51449e-05	2.47	0.00299385
GPR77	1.31493	-4.92982	4.54393	2.52015e-05	2.46793	0.00299385
MAN1A1	-1.4804	-0.780534	-4.54129	2.54413e-05	2.45924	0.00300011
XLOC_012359	2.50124	-1.78165	4.51791	2.76602e-05	2.38251	0.00314254
XLOC_006107	1.25478	-3.83899	4.51326	2.81234e-05	2.36728	0.00314254
GGTLC1	1.05463	-0.743187	4.5115	2.83006e-05	2.36151	0.00314254
LYPLA1	-1.31745	-0.811763	-4.51084	2.83671e-05	2.35936	0.00314254
LOC541473	1.80157	-1.85489	4.51039	2.84126e-05	2.35789	0.00314254
SNAR-C3	1.05415	-2.01154	4.50135	2.93444e-05	2.32829	0.0031798
UCHL1	-1.42817	2.05095	-4.49995	2.94907e-05	2.32372	0.0031849
UNQ6494	1.00471	-4.47085	4.49524	2.99899e-05	2.30833	0.0032072
TUFT1	-1.70282	-0.0444564	-4.49433	3.00877e-05	2.30534	0.0032072
LOC284661	1.01183	-5.00399	4.49424	3.00972e-05	2.30505	0.0032072
IFITM1	1.21445	2.98772	4.49265	3.02684e-05	2.29985	0.00321477
C3orf14	-2.18867	-2.32666	-4.49161	3.03808e-05	2.29645	0.00321606
REEP1	-2.04149	-0.151648	-4.48969	3.05896e-05	2.29017	0.00321763
TTLL13	1.27581	-3.72923	4.48858	3.07108e-05	2.28654	0.00321911
LCLAT1	-1.0044	-2.08301	-4.48561	3.1037e-05	2.27685	0.00324271
TSPAN8	-1.83273	1.20545	-4.48086	3.15664e-05	2.26134	0.00328731
TSPYL5	-1.18131	-1.25023	-4.47631	3.20822e-05	2.24647	0.00330405
GNPDA2	-2.24123	-0.432163	-4.47612	3.21041e-05	2.24585	0.00330405
XLOC_009814	1.10227	-4.00991	4.47336	3.24208e-05	2.23685	0.00330405
KCND3	-1.49436	-1.33609	-4.46686	3.31786e-05	2.21566	0.0033354
APOA2	1.53702	-4.34369	4.46537	3.33542e-05	2.21082	0.0033354
XLOC_005544	1.0647	-3.76422	4.4641	3.35059e-05	2.20666	0.0033354
XLOC_005885	1.0513	-4.74601	4.4631	3.3625e-05	2.20341	0.0033354
XLOC_000916	1.14115	-2.10523	4.45528	3.45717e-05	2.17795	0.00337792
GNAS-AS1	1.05376	-4.16706	4.45173	3.50102e-05	2.16639	0.00340289
EPHB3	1.26574	-3.00651	4.44618	3.57064e-05	2.14834	0.00342522
MSMO1	-1.48973	-2.91525	-4.44565	3.57739e-05	2.14661	0.00342522
POLR1E	-1.52351	-1.29292	-4.44277	3.61405e-05	2.13726	0.00344372
DHFR	-1.01417	-1.30374	-4.44245	3.61819e-05	2.13621	0.00344372
COL12A1	-1.8273	-0.130706	-4.43951	3.65606e-05	2.12667	0.00345413
RIN3	1.51673	-2.70885	4.4391	3.66143e-05	2.12532	0.00345413
XLOC_012833	1.33094	-1.94092	4.43639	3.69671e-05	2.11653	0.00347719
XLOC_l2_008733	1.03586	-3.54913	4.4299	3.78273e-05	2.09545	0.00353735
GOLT1B	-2.14707	-1.31808	-4.4219	3.89137e-05	2.0695	0.00360655
XLOC_007477	1.10745	-4.1259	4.41992	3.91872e-05	2.06308	0.00360672
LOC100131510	1.63503	-3.52669	4.4187	3.93562e-05	2.05914	0.00360672
XLOC_001426	1.13684	-2.39315	4.41599	3.97362e-05	2.05033	0.00363116
CMTM4	-1.46549	0.0350178	-4.41318	4.01334e-05	2.04122	0.00364682
XLOC_002277	1.30106	-2.28405	4.41316	4.0135e-05	2.04118	0.00364682
HCN1	1.05753	-4.4823	4.40467	4.13583e-05	2.01367	0.0036853
XLOC_l2_006101	1.08297	-2.40595	4.40345	4.15366e-05	2.00973	0.0036853
C1orf226	1.09924	-0.708666	4.40236	4.16971e-05	2.0062	0.0036853
KRTAP19-6	1.19058	-3.62143	4.40185	4.17717e-05	2.00456	0.0036853
XLOC_004576	1.03193	-2.64411	4.40177	4.17837e-05	2.00429	0.0036853
GAB1	-1.65636	-0.907688	-4.39917	4.21687e-05	1.99589	0.00369552
ECEL1	1.24011	-4.28058	4.39736	4.24387e-05	1.99004	0.00369873
STXBP5	-1.19971	-2.16663	-4.39518	4.27674e-05	1.98297	0.00370747
DNAH9	1.31021	-1.68669	4.39252	4.3171e-05	1.97437	0.00370843
GPHN	-1.75874	-0.930007	-4.38544	4.42623e-05	1.9515	0.00372428
ABCA7	1.2121	-3.35162	4.38453	4.44041e-05	1.94857	0.00372428
ANK2	-2.02047	-2.90692	-4.38074	4.50008e-05	1.93634	0.00372768
PRAMEF7	1.0197	-2.46136	4.38016	4.50925e-05	1.93448	0.00372768
AMICA1	1.57934	-2.77277	4.37007	4.67237e-05	1.90193	0.00382454
PDK3	-1.92679	-0.228687	-4.36997	4.67411e-05	1.90159	0.00382454
LOC100506174	1.01626	-3.89743	4.3691	4.68844e-05	1.89879	0.00382651
LINC00184	1.0243	-2.39852	4.36563	4.74605e-05	1.8876	0.00386369
TDGF1	1.41707	-1.41547	4.36184	4.80976e-05	1.87539	0.00389578
LOC100133145	1.16016	-3.78289	4.35936	4.8519e-05	1.8674	0.00391151
ITIH5	-1.1677	-0.99244	-4.35854	4.86575e-05	1.86479	0.00391151
SERPINC1	1.0112	-5.16338	4.35449	4.93557e-05	1.85175	0.0039251
DAPK2	1.64836	-2.07441	4.35402	4.94368e-05	1.85024	0.0039251
TARM1	1.24373	-3.6162	4.35401	4.94385e-05	1.85021	0.0039251
FGR	1.28403	0.680068	4.3503	5.00883e-05	1.83826	0.0039653
XLOC_010860	1.04846	-1.68807	4.34835	5.0432e-05	1.83199	0.0039653
C17orf110	1.07498	-4.58129	4.34831	5.04393e-05	1.83186	0.0039653
BBOX1	1.13125	-3.20313	4.3413	5.16957e-05	1.80934	0.0040344
OR13J1	1.07834	-4.78838	4.33954	5.20167e-05	1.80367	0.0040496
LOC100131129	1.25017	-1.99712	4.33467	5.29119e-05	1.78805	0.00410932
LOC401847	1.18288	-3.60405	4.33063	5.36663e-05	1.77509	0.00413768
CNGB3	1.29538	-4.61756	4.32943	5.38938e-05	1.77122	0.00413768
S1PR4	1.15095	0.204827	4.32557	5.46274e-05	1.75884	0.00415402
XLOC_012069	1.13591	-0.888739	4.32476	5.47826e-05	1.75625	0.00415402
XLOC_007440	1.22037	0.245766	4.31823	5.60492e-05	1.73533	0.00422149
XLOC_006777	1.04434	-2.98286	4.31794	5.6107e-05	1.73438	0.00422149
HTR3E	1.15596	-2.15195	4.31747	5.61988e-05	1.73289	0.00422149
LOC100506871	1.00396	-3.588	4.31007	5.76716e-05	1.70921	0.0042427
SNORD73A	-2.13891	-0.357782	-4.30737	5.82202e-05	1.70055	0.00426588
XLOC_001540	1.0298	-3.90846	4.30104	5.95214e-05	1.68032	0.00432272
XLOC_011286	1.09854	-1.16048	4.29929	5.98873e-05	1.67471	0.00432272
XLOC_001613	1.01646	-3.53574	4.29901	5.99454e-05	1.67383	0.00432272
AUTS2	-1.66819	-0.471148	-4.29767	6.02276e-05	1.66953	0.00432272
PECAM1	1.50635	2.27205	4.29696	6.03766e-05	1.66727	0.00432272
XLOC_004102	1.0282	-5.05382	4.29616	6.05445e-05	1.66473	0.00432509
XLOC_006325	1.01451	-3.42835	4.29328	6.11569e-05	1.65552	0.00433026
C15orf29	-1.47769	-3.44909	-4.292	6.14311e-05	1.65143	0.00434009
SGMS2	-1.78683	-1.7636	-4.28986	6.18926e-05	1.64458	0.00435352
JOSD2	1.04726	-0.693736	4.28519	6.2908e-05	1.62969	0.00435384
LOC93444	1.31799	-4.03271	4.2831	6.33685e-05	1.62302	0.00435384
XLOC_l2_009477	1.01735	-4.18315	4.28306	6.33771e-05	1.6229	0.00435384
DSCR9	1.4959	-2.92193	4.283	6.33895e-05	1.62272	0.00435384
F7	1.1291	2.60165	4.28271	6.34541e-05	1.62179	0.00435384
KHDRBS3	-1.2679	-2.70879	-4.28252	6.34961e-05	1.62118	0.00435384
LOC100505554	1.26209	-3.09869	4.28239	6.35261e-05	1.62075	0.00435384
ZNF418	1.07604	0.402731	4.28114	6.38022e-05	1.61678	0.00436344
NXF2	1.0345	-5.10072	4.28022	6.40074e-05	1.61385	0.00436816
XLOC_006183	1.06486	-4.17438	4.27729	6.46648e-05	1.6045	0.00438553
LOC100506471	1.08537	-3.01291	4.27516	6.51473e-05	1.5977	0.00439183
VPS13A	-1.38679	1.53812	-4.26928	6.64948e-05	1.57897	0.00443414
LOC100507401	1.11313	-4.85828	4.25986	6.87103e-05	1.549	0.00452543
RAP1GDS1	-1.34351	-1.98139	-4.2584	6.906e-05	1.54436	0.00453914
C1orf162	2.42994	-0.396478	4.25658	6.94985e-05	1.53857	0.00454932
LOC200261	1.02223	-1.97578	4.25222	7.05613e-05	1.52469	0.0045828
LOC100130275	1.6032	-3.89669	4.2512	7.08121e-05	1.52145	0.00458848
ZNF696	-1.18653	-2.32388	-4.24231	7.30317e-05	1.49323	0.00467105
MEX3A	1.08766	-4.76449	4.23372	7.52399e-05	1.466	0.00479785
ARHGEF9	-1.54906	-0.347533	-4.22921	7.64279e-05	1.45168	0.0048423
XLOC_011573	1.48189	-0.468566	4.22877	7.65438e-05	1.45029	0.0048423
DHRS7C	1.11091	-4.16531	4.22814	7.67102e-05	1.44831	0.0048423
LOC100129089	1.26882	-4.76099	4.22512	7.75187e-05	1.43873	0.00486369
CIITA	1.16973	-2.35624	4.2237	7.7899e-05	1.43425	0.00486369
QRFPR	-2.12266	-4.82613	-4.22187	7.83967e-05	1.42843	0.00486378
BUB1	1.01629	-3.84835	4.21869	7.92639e-05	1.41838	0.00489863
OAS3	1.1743	-1.93425	4.21393	8.05805e-05	1.40332	0.00493422
2024-09-08	-1.01156	-0.238257	-4.21383	8.0609e-05	1.403	0.00493422
XLOC_002793	1.04925	-1.66105	4.21326	8.07669e-05	1.40121	0.00493447
SCARF1	1.50525	0.111405	4.20913	8.19295e-05	1.38815	0.00498753
XLOC_009187	1.62836	-2.8953	4.20907	8.19464e-05	1.38796	0.00498753
XLOC_012959	1.34484	-4.53995	4.20811	8.22185e-05	1.38494	0.00499462
XLOC_l2_009736	1.05662	-4.40755	4.20267	8.37795e-05	1.36775	0.00504815
LOC100129322	1.37021	-4.81892	4.20176	8.4044e-05	1.36487	0.00504815
XLOC_l2_015205	1.18735	-3.5204	4.20012	8.45224e-05	1.35968	0.0050674
TARS	-1.22438	0.310914	-4.19582	8.57875e-05	1.34611	0.00508972
XLOC_008346	1.1088	-4.34702	4.1956	8.5852e-05	1.34542	0.00508972
CAMP	1.28605	-4.10537	4.19546	8.58943e-05	1.34497	0.00508972
KIAA1737	-1.61556	-0.233296	-4.19371	8.64146e-05	1.33946	0.00510451
RASGRP4	1.08896	-0.528103	4.19202	8.69187e-05	1.33414	0.00511545
TRIM44	-1.11182	0.324223	-4.18871	8.79186e-05	1.32369	0.00515272
ST7	-1.22062	-0.283004	-4.18732	8.83398e-05	1.31933	0.00515272
GINS1	-1.34303	-4.88869	-4.18561	8.88644e-05	1.31392	0.00515272
XLOC_000879	1.15799	-4.93124	4.1851	8.90202e-05	1.31232	0.00515272
XLOC_001329	1.40126	-3.51304	4.18478	8.9118e-05	1.31132	0.00515272
MYEF2	-1.33152	-0.893233	-4.18465	8.91586e-05	1.3109	0.00515272
NDC80	1.79603	-4.64975	4.17241	9.29995e-05	1.27238	0.00528894
XLOC_013285	1.10092	-5.30483	4.17128	9.33614e-05	1.26883	0.00529075
XLOC_010881	1.23842	-3.35891	4.166	9.50748e-05	1.25223	0.00534032
STK39	-1.99177	-1.85729	-4.16451	9.55638e-05	1.24754	0.00534032
DEFA3	1.35319	-2.53155	4.16012	9.70164e-05	1.23377	0.00538224
XLOC_002534	1.22844	-1.95406	4.15762	9.78566e-05	1.22589	0.00540226
FAM155A	-1.49498	-1.78578	-4.15555	9.85548e-05	1.2194	0.00540367
C19orf53	1.14835	-2.2326	4.15022	0.000100376	1.20268	0.00546615
TGFB2	-1.33731	-0.401871	-4.14806	0.000101123	1.19591	0.00548822
PARP15	1.28897	-5.2495	4.14735	0.000101369	1.19369	0.00549227
XLOC_002192	1.15064	-4.57947	4.14579	0.000101914	1.1888	0.00551248
ACSBG2	1.03198	-3.40983	4.1443	0.000102436	1.18414	0.00551283
FAM24A	1.10817	-4.37197	4.14227	0.000103153	1.17777	0.00551527
ACAP1	1.21305	-4.45776	4.1418	0.000103319	1.1763	0.00551527
MS4A14	1.11922	-4.22967	4.13552	0.000105572	1.15661	0.00553651
FEN1	1.19337	-2.6181	4.13381	0.00010619	1.15129	0.00554901
GTSF1	1.28839	-4.92342	4.13372	0.000106223	1.15101	0.00554901
KIAA0753	-1.36845	-1.19006	-4.12613	0.000109023	1.12726	0.00567682
C14orf37	-1.23744	-3.25198	-4.12523	0.000109362	1.12443	0.00568521
XLOC_008039	1.06327	-2.56539	4.12311	0.000110156	1.11783	0.00570799
XLOC_010275	1.10496	-4.09046	4.12202	0.000110568	1.11442	0.00571452
UBE2W	-1.42606	0.534629	-4.11576	0.000112962	1.09487	0.00577872
LOC401400	1.04522	-2.47985	4.10947	0.00011542	1.07524	0.00586701
XLOC_010206	1.19963	-4.53516	4.10707	0.00011637	1.06776	0.00589507
TAS2R8	1.20299	-4.32112	4.10669	0.000116523	1.06656	0.00589507
MFAP5	1.06571	-0.896075	4.10601	0.000116792	1.06445	0.00589936
XLOC_008827	1.05408	-4.46139	4.10026	0.000119109	1.04653	0.00595685
AP2B1	1.51868	0.668533	4.09753	0.000120226	1.03802	0.00597866
YBEY	-1.54156	-2.02151	-4.0939	0.000121722	1.02674	0.00598782
C20orf29	1.03362	-1.91531	4.09123	0.000122837	1.01842	0.00598782
XLOC_008180	1.04544	-3.19317	4.08893	0.000123804	1.01127	0.00602584
MTMR12	-2.09329	-0.11721	-4.08775	0.000124304	1.00759	0.00603296
BSCL2	-1.80757	-0.430119	-4.0877	0.000124327	1.00743	0.00603296
XLOC_012979	1.04801	-3.87712	4.08612	0.000124999	1.00251	0.0060418
LOC100128075	1.04219	-3.78303	4.08506	0.000125452	0.999213	0.00605092
LOC100506301	1.69532	-2.62563	4.08373	0.000126021	0.995085	0.00606924
HCK	1.16607	-2.08748	4.08251	0.000126546	0.991292	0.00608541
TAF1A	-1.13164	-3.82493	-4.0786	0.00012824	0.979166	0.00614844
Q6UXP8	1.17717	-3.62747	4.06842	0.000132762	0.94757	0.00629115
SMAD5	-1.02599	-2.0537	-4.06794	0.000132982	0.94606	0.00629115
MEFV	1.15878	-2.29728	4.06667	0.000133556	0.942137	0.0062997
SNORA40	-1.74822	-1.06653	-4.06507	0.000134284	0.937179	0.00631548
XLOC_001304	1.0162	-2.74934	4.06378	0.000134878	0.933155	0.0063179
XLOC_012663	1.03909	-5.13535	4.06245	0.000135488	0.929041	0.00632176
DPYS	1.07666	-3.90049	4.06009	0.000136576	0.921751	0.00634921
LOC100506662	1.4628	-1.18775	4.052	0.000140385	0.896676	0.00643686
XLOC_012176	1.04084	-3.27976	4.04865	0.000141989	0.886321	0.00645744
SCARNA14	1.00035	-3.19369	4.04793	0.000142338	0.884089	0.00645754
FAM71A	1.27747	-2.03819	4.04621	0.000143169	0.878784	0.00645991
XLOC_004231	1.16302	0.677327	4.04465	0.000143927	0.873969	0.00645991
XLOC_013939	1.08952	-2.84789	4.0421	0.000145182	0.86606	0.00645991
DLEU2L	1.15514	-2.71193	4.03986	0.000146288	0.859143	0.00646766
XLOC_008678	1.00313	-2.02726	4.0382	0.00014711	0.854034	0.00646777
FRMD6	-1.30562	-3.16034	-4.03582	0.000148304	0.846671	0.00649843
PLD1	-1.49212	-2.00291	-4.03477	0.00014883	0.843445	0.00651258
KRT18P55	1.46965	-2.22373	4.03274	0.000149859	0.837165	0.00653966
Q8WY88	-1.76618	-0.271985	-4.03252	0.000149972	0.836483	0.00653966
C14orf91	-2.03625	-0.639425	-4.02727	0.000152659	0.820302	0.00660801
LRRC43	1.07867	-4.77936	4.01812	0.000157458	0.792105	0.00675197
HSPB9	1.08563	-2.92331	4.01357	0.000159901	0.778085	0.00677938
XLOC_008895	1.20374	-2.69315	4.01344	0.000159968	0.777701	0.00677938
CD300C	1.17891	-3.26732	4.01299	0.000160211	0.776318	0.00677938
XLOC_009639	1.28427	-4.16937	4.01108	0.000161249	0.770435	0.00681433
HSPB7	-1.78181	0.621177	-4.00388	0.000165217	0.7483	0.00692722
PPT2	1.47917	0.697563	4.00248	0.000165999	0.743999	0.00693923
WDFY3	-1.11695	-1.8922	-4.00229	0.000166109	0.743397	0.00693923
DDAH1	-1.40117	-0.58256	-4.00221	0.000166152	0.743159	0.00693923
XLOC_011138	1.24896	-3.85067	4.00149	0.000166553	0.740964	0.00694694
XLOC_000129	1.02803	-1.96318	4.00075	0.000166974	0.738667	0.00695543
C1orf124	-1.19987	-1.46724	-3.99857	0.000168206	0.73197	0.00697057
NES	1.17664	1.80139	3.99286	0.000171474	0.714454	0.00703327
TCL1B	1.03503	-4.28423	3.99177	0.000172104	0.711112	0.00705012
LOC100506159	1.17695	-2.98889	3.99086	0.000172636	0.708302	0.0070629
XLOC_001710	1.18464	-4.40583	3.9888	0.000173834	0.702008	0.00709041
TYMS	-2.00638	-2.0169	-3.98722	0.000174763	0.697157	0.00709041
XLOC_003296	1.08037	-1.57233	3.98721	0.000174769	0.697126	0.00709041
R3HDML	1.01918	-3.75293	3.98556	0.00017574	0.692078	0.00709041
CD74	1.6033	2.05902	3.9836	0.000176908	0.686053	0.00709117
XLOC_000679	1.08291	-4.39264	3.98286	0.000177347	0.683797	0.00709276
SNORA57	1.01313	1.31677	3.97828	0.000180103	0.66976	0.0071495
DKFZP761C1711	-1.49469	-3.01258	-3.96807	0.000186392	0.638521	0.00730871
XLOC_009007	1.14112	-2.26966	3.96758	0.0001867	0.63702	0.00731183
STK3	-1.0948	0.43318	-3.96481	0.000188444	0.628556	0.00736806
AP1AR	-1.24972	-1.58001	-3.96246	0.000189939	0.621367	0.00737372
XLOC_008525	1.06758	-3.14877	3.96204	0.000190204	0.620096	0.00737372
XLOC_013938	1.286	-4.57825	3.96172	0.000190411	0.619111	0.00737372
AIFM3	1.04594	-2.94637	3.96092	0.000190922	0.616672	0.00737372
DPRX	1.14922	-4.56998	3.96002	0.000191498	0.613928	0.00737372
AGPS	-1.28857	-0.513971	-3.9577	0.000192993	0.606854	0.00741114
NDUFB5	-1.04797	0.606601	-3.95713	0.000193368	0.605088	0.00741114
NMI	1.74774	0.912211	3.954	0.000195404	0.59556	0.00746703
C1orf38	1.40993	-1.72393	3.95339	0.000195807	0.593685	0.00746703
XLOC_006345	1.01543	1.75296	3.94931	0.0001985	0.581259	0.00752406
XLOC_005482	1.00867	-4.2893	3.94563	0.000200962	0.570044	0.00756556
SIGLEC9	1.10584	-3.64062	3.94381	0.000202197	0.564469	0.00757393
CDH9	1.11376	-4.11456	3.94073	0.000204288	0.555112	0.00761924
XLOC_011388	1.01525	-3.27118	3.93684	0.00020697	0.543251	0.00768352
PCDHB19P	1.1811	-5.03158	3.93454	0.000208566	0.536266	0.00769049
VSTM5	1.02828	-3.58396	3.9339	0.00020901	0.53433	0.00769049
LGALS12	1.00959	-0.842026	3.93302	0.000209626	0.531654	0.00769049
XLOC_005383	1.01748	-5.44334	3.92606	0.000214567	0.510469	0.00778859
NAA20	-1.64074	-0.634405	-3.92481	0.000215464	0.506678	0.00778859
CXorf65	1.20045	-4.01054	3.92375	0.000216228	0.503457	0.00778859
LENEP	1.28855	-4.1471	3.91755	0.000220751	0.484635	0.00787563
NPAS3	-1.18022	-4.87565	-3.91476	0.000222811	0.476191	0.00792314
B4GALT4	-1.67172	-1.19823	-3.91252	0.000224486	0.469385	0.00796838
RUNDC3A	1.02204	-2.52805	3.90681	0.000228799	0.452085	0.00802925
TSGA10IP	1.05392	-4.05062	3.90563	0.000229701	0.448511	0.00805207
LOC100506686	1.0137	-3.56667	3.90394	0.000231	0.443384	0.00807767
XLOC_l2_011170	1.51203	-3.88395	3.90234	0.000232238	0.438528	0.00808797
FAM167B	1.00992	-1.7295	3.90084	0.000233396	0.434004	0.00811072
XLOC_013864	1.06508	-4.21128	3.89681	0.000236552	0.421799	0.0081896
XLOC_006939	1.05961	-4.76229	3.89662	0.000236699	0.421237	0.0081896
APOBEC3D	1.16356	-3.09075	3.89631	0.000236943	0.420298	0.0081896
XLOC_001215	-1.90647	-4.43363	-3.89397	0.0002388	0.413204	0.00822523
XLOC_013240	1.06759	-3.82088	3.89246	0.000239999	0.408655	0.00822523
NCF1	1.61205	-0.675204	3.89179	0.000240533	0.406633	0.00822523
LOC100507049	1.14528	-3.80412	3.89044	0.000241615	0.402555	0.00824448
XLOC_009013	1.28183	-2.52575	3.88992	0.000242035	0.400979	0.00825001
PROX2	1.04519	-4.4793	3.88906	0.000242725	0.39839	0.00825601
SNORD27	-1.72695	-2.13782	-3.88798	0.000243599	0.395126	0.0082702
NPPA	1.15352	-2.41683	3.88627	0.000244988	0.389961	0.00829618
KCNJ2	2.5985	0.607726	3.88478	0.000246209	0.385442	0.00832157
PAX3	1.16745	-4.02195	3.88354	0.000247226	0.381698	0.00834713
EVI2A	1.01036	-2.51562	3.88304	0.000247636	0.380191	0.00834714
TMEM165	-1.08172	0.523594	-3.87865	0.000251271	0.366953	0.0084041
E2F4	1.09496	0.934801	3.87602	0.00025348	0.359004	0.00843001
ITGB4	1.71711	0.624594	3.87185	0.000257006	0.346456	0.00851598
GDF9	1.26404	-4.13952	3.87122	0.000257546	0.344551	0.00851758
XLOC_009458	1.11188	-5.51294	3.87117	0.000257586	0.34441	0.00851758
TBC1D9B	1.43891	1.09611	3.86786	0.000260436	0.334416	0.00856766
NLRP12	1.37397	-3.77984	3.86084	0.000266564	0.313294	0.00871563
XLOC_008151	-1.14026	-4.1441	-3.8542	0.000272488	0.293335	0.00881944
C5orf24	-1.09506	0.688903	-3.84971	0.000276564	0.279855	0.00887968
RBM12	-1.2823	-0.347405	-3.84258	0.000283168	0.258434	0.00897492
FER1L4	1.30298	-3.18279	3.84203	0.000283679	0.256798	0.00898223
LIPN	1.10061	-4.90241	3.83675	0.00028867	0.240967	0.00905092
RIPK3	1.28085	-4.64196	3.83346	0.000291821	0.231115	0.00909752
HOXA4	1.06927	-4.45045	3.83238	0.000292863	0.227879	0.00910257
MAP7D3	-1.09949	-0.925462	-3.83214	0.0002931	0.227146	0.00910257
LOC728724	1.04057	-4.13211	3.82508	0.000300006	0.206013	0.00923482
MYO1G	1.27972	-2.47794	3.82037	0.000304697	0.191936	0.00934335
OSBPL8	-1.04588	-1.20862	-3.81468	0.000310453	0.174955	0.00942973
AHSP	1.00422	-3.25569	3.81323	0.00031194	0.17062	0.00945469
LDB2	1.10962	-0.45295	3.81257	0.000312622	0.168639	0.00945958
SNTB2	-1.23036	-1.54827	-3.81187	0.000313345	0.166544	0.0094638
OR4F4	1.85825	-3.5644	3.81068	0.000314577	0.162986	0.00946693
PYCARD	1.18534	-0.448721	3.80809	0.000317263	0.155273	0.00948905
EEF2K	-1.26491	1.07991	-3.80602	0.00031943	0.1491	0.00949429
XLOC_010296	1.04866	-0.133858	3.80561	0.000319863	0.147872	0.00949429
MTRNR2L5	1.1689	-3.66712	3.8055	0.000319979	0.147541	0.00949429
MYOM1	-1.01129	2.63961	-3.80428	0.000321262	0.143911	0.00951477
SRG7	1.0534	-5.24812	3.79698	0.000329059	0.122165	0.00967422
VBP1	-1.7049	-0.837815	-3.7962	0.00032991	0.119824	0.00969035
STK24	-1.01317	0.721457	-3.79569	0.000330454	0.118331	0.00969743
PRPH	-2.03166	-1.98159	-3.79495	0.000331259	0.116122	0.00970016
DGKH	-1.44564	-2.36784	-3.79435	0.000331918	0.114322	0.00970016
OAS2	1.30904	-0.642874	3.793	0.000333391	0.110306	0.00971182
LOC100505566	1.54514	-3.7858	3.79275	0.000333669	0.109551	0.00971182
LOC285178	-1.11353	-1.56348	-3.79136	0.000335187	0.105434	0.00974717
GAPVD1	-1.17815	-1.81483	-3.79085	0.000335755	0.103898	0.00975485
KCNJ3	-1.33326	-3.88329	-3.78761	0.000339343	0.0942611	0.00984126
XLOC_000392	1.2261	-3.26957	3.78558	0.000341601	0.0882484	0.00986608
ZDBF2	-1.22294	0.205667	-3.78281	0.00034472	0.0800101	0.00991649
XLOC_012971	1.10021	-4.17229	3.78036	0.0003475	0.0727281	0.00994421
SNORD99	1.47939	0.581582	3.78005	0.000347854	0.0718063	0.00994421
XLOC_002102	1.10343	-2.69689	3.77733	0.00035097	0.0637218	0.0100054
OR51E2	-1.03898	1.24987	-3.77663	0.000351769	0.0616609	0.0100054
CDA	1.0325	0.304475	3.77655	0.000351865	0.0614137	0.0100054
RUNDC1	-1.54633	-0.856832	-3.77585	0.000352668	0.0593472	0.0100193
LOH12CR1	-1.43831	-1.79521	-3.76842	0.000361352	0.0372999	0.0101226
GLB1L	1.37144	-4.07034	3.76307	0.000367726	0.0214552	0.0102475
LOC100652772	-1.81619	-1.34049	-3.76057	0.000370744	0.0140502	0.0102982
HRK	1.19488	-3.2701	3.7601	0.000371312	0.0126627	0.0102982
STAB1	1.54888	-1.10179	3.75883	0.000372852	0.008912	0.0103091
XLOC_014007	1.04784	-4.50514	3.75869	0.000373029	0.008483	0.0103091
XLOC_004751	1.00147	-3.38234	3.75405	0.000378719	-0.00523324	0.0104358
ABCE1	-1.00503	-1.11462	-3.75226	0.000380947	-0.0105469	0.0104703
LOC100129083	1.02289	-2.19352	3.75077	0.000382796	-0.0149337	0.0105122
CMKLR1	-1.5655	-2.64436	-3.74634	0.000388372	-0.0280331	0.0105927
LOC100507614	1.13827	-1.6562	3.7451	0.000389942	-0.031687	0.0106085
LOC100507012	1.09255	-2.69429	3.74402	0.000391317	-0.0348747	0.0106179
ALMS1P	-1.06181	-2.71493	-3.74219	0.000393661	-0.0402838	0.0106196
RAB4A	-1.51473	-1.18483	-3.74125	0.000394863	-0.0430453	0.0106282
SMARCA5-AS1	-1.03949	0.254846	-3.74015	0.000396279	-0.0462866	0.0106286
CDK14	-1.65069	-2.24716	-3.73661	0.000400884	-0.0567495	0.0107106
XLOC_003697	1.0106	-4.59527	3.72971	0.000409983	-0.0770711	0.0108656
MON2	-1.18566	-0.873509	-3.72952	0.000410234	-0.077627	0.0108656
XLOC_005657	1.07126	-5.26178	3.72733	0.000413174	-0.084091	0.0108906
XLOC_000094	1.0863	-3.31829	3.72711	0.00041347	-0.0847397	0.0108906
FMNL1	1.01187	-1.91461	3.72162	0.000420909	-0.100884	0.0109851
C6orf145	-1.47326	-0.710742	-3.71788	0.000426059	-0.11189	0.0110512
GMIP	1.39668	-1.36488	3.71778	0.000426198	-0.112187	0.0110512
XLOC_002870	1.09179	-3.18079	3.71664	0.000427773	-0.115525	0.011065
EAF1	-1.6739	-0.890171	-3.71529	0.000429654	-0.119497	0.011065
HLA-DRB5	1.58748	2.13488	3.71387	0.000431641	-0.123673	0.0110822
GRAMD2	1.36092	-4.56454	3.71111	0.000435517	-0.131762	0.0111131
XLOC_008405	1.01972	-2.09639	3.70843	0.000439322	-0.139636	0.011165
HSPA4	-1.31908	1.00996	-3.70719	0.000441092	-0.143275	0.0111714
XLOC_000826	1.42397	-4.72581	3.70702	0.000441332	-0.143767	0.0111714
OASL	1.35014	-2.96216	3.70681	0.000441631	-0.14438	0.0111714
LOC286272	-1.34668	-4.0791	-3.70634	0.000442311	-0.145772	0.0111798
KCNIP4	1.57382	-2.61555	3.70266	0.000447616	-0.156559	0.0112535
CSH2	1.28809	-0.391212	3.69639	0.000456793	-0.174923	0.0114277
XLOC_007643	1.26534	-3.70706	3.69426	0.000459968	-0.181188	0.0114556
KAT2A	1.1787	1.81408	3.69077	0.000465187	-0.191394	0.0115219
C9orf100	1.03081	-2.67226	3.68737	0.000470329	-0.201338	0.0116134
B4GALT7	1.22248	-1.74091	3.68639	0.000471817	-0.204196	0.0116322
XLOC_006606	1.09015	-2.19387	3.68286	0.000477235	-0.214521	0.0117181
PDE8B	-1.50242	-2.24143	-3.68112	0.000479929	-0.219613	0.0117599
UBA3	-1.65324	-1.04451	-3.67973	0.000482086	-0.223668	0.0117768
XLOC_003430	1.04874	-2.10256	3.67915	0.000482983	-0.225348	0.0117773
XLOC_006752	-1.07294	-0.391976	-3.67863	0.000483802	-0.226881	0.0117773
XLOC_l2_005428	1.20475	-4.22065	3.6784	0.000484162	-0.227553	0.0117773
GBP5	1.02363	-1.02456	3.67664	0.000486908	-0.232669	0.0117915
XLOC_010901	1.11382	-1.16666	3.67605	0.000487844	-0.234405	0.0117915
KIF3A	-1.04791	-4.54305	-3.67529	0.00048904	-0.236618	0.0117915
ESR2	1.09653	-4.5753	3.66829	0.000500204	-0.257026	0.0119732
XLOC_005815	-2.10577	-2.37156	-3.66673	0.00050274	-0.261598	0.012012
SYCE2	1.1223	-3.9588	3.66611	0.000503743	-0.263401	0.0120138
PCDHA10	1.09881	-3.6824	3.66114	0.000511864	-0.277857	0.0121077
OGN	1.56912	3.04525	3.6578	0.000517406	-0.287591	0.0121802
CACNA2D1	-1.17908	-0.941719	-3.65369	0.000524297	-0.299548	0.0122572
C21orf91-OT1	1.12137	-3.94522	3.65228	0.00052667	-0.303629	0.0122947
CD38	1.07632	-4.10941	3.6513	0.000528345	-0.306499	0.0123159
XLOC_l2_009804	-1.00788	-2.41267	-3.64973	0.000531015	-0.311054	0.0123254
AK4	-1.33179	0.739895	-3.64954	0.00053133	-0.311589	0.0123254
LOC100506543	-1.35082	-3.2661	-3.64874	0.000532705	-0.313925	0.0123312
CD300LB	1.22832	-2.74762	3.64866	0.000532848	-0.314168	0.0123312
LOC100129721	1.0707	-3.1998	3.64258	0.000543351	-0.331805	0.0124708
ZNF404	1.31036	-5.08522	3.64087	0.000546354	-0.336785	0.012507
XLOC_005264	1.53887	-2.00542	3.63763	0.000552056	-0.346164	0.0125785
RADIL	1.25119	-3.40915	3.63654	0.000553998	-0.349337	0.0125936
ICAM3	1.34783	2.09987	3.63346	0.000559485	-0.358238	0.012709
LOC100128697	1.13421	-4.47277	3.63037	0.000565066	-0.367204	0.0127899
XLOC_l2_002855	1.02062	-1.36506	3.63037	0.000565069	-0.367208	0.0127899
TMEM17	-1.52312	-4.47065	-3.62715	0.000570927	-0.376524	0.0128689
XLOC_007805	1.13861	-4.02202	3.62272	0.000579085	-0.389336	0.0129788
PURA	-1.14102	3.024	-3.62031	0.000583567	-0.396298	0.0130421
CCNB3	1.02356	-1.20587	3.61715	0.000589507	-0.405443	0.0130953
UBE2E1	-1.77866	0.69069	-3.61552	0.000592576	-0.410131	0.0131172
CHPT1	-1.03496	1.27016	-3.61388	0.000595704	-0.414885	0.0131592
LSP1	1.17193	-0.653152	3.61204	0.000599218	-0.420194	0.0132277
XLOC_014200	1.03923	-2.21622	3.60934	0.000604417	-0.427993	0.0132695
XLOC_012037	1.15387	-2.15945	3.60412	0.000614565	-0.443022	0.0133717
CSF2RB	1.2993	-0.627384	3.60332	0.000616138	-0.445329	0.0133831
WFDC8	1.0029	-4.4964	3.60029	0.000622133	-0.454068	0.0134535
PRDM6	-1.46198	0.0108233	-3.59731	0.000628076	-0.462649	0.0135205
ZNF818P	1.04799	-4.53101	3.59572	0.000631268	-0.467222	0.0135699
ZNF133	1.12738	-0.474226	3.59475	0.000633217	-0.470004	0.01359
WFIKKN1	1.06383	-4.1076	3.59136	0.000640112	-0.479777	0.0136769
LOC100128788	1.08408	-0.663051	3.58701	0.00064903	-0.49226	0.0137784
CXorf21	1.07092	-2.31787	3.58566	0.00065184	-0.496157	0.0138114
RNF181	-1.01308	3.34782	-3.58383	0.000655637	-0.501396	0.0138226
MAP2K1	-1.46733	1.63345	-3.58321	0.000656936	-0.503182	0.0138226
XLOC_000243	1.01501	-4.75345	3.58198	0.000659507	-0.506706	0.0138261
XLOC_009392	1.00505	-4.15585	3.58088	0.000661825	-0.50987	0.0138543
PIK3R6	1.02098	-4.25706	3.57994	0.000663806	-0.512566	0.0138798
C2orf67	-1.10787	-2.21772	-3.57969	0.00066434	-0.513292	0.0138805
SLC15A5	1.00101	-4.43631	3.57865	0.000666533	-0.516264	0.0138805
HCG26	1.50203	-3.90127	3.57781	0.000668321	-0.51868	0.0138837
METTL14	-1.54325	-2.24313	-3.57399	0.000676498	-0.529648	0.013915
XLOC_l2_011399	1.65237	-2.84985	3.57293	0.000678781	-0.532687	0.013915
LOC100507053	-1.18745	-1.87911	-3.57245	0.000679805	-0.534045	0.013915
NUP210	1.17706	-3.08232	3.56943	0.00068636	-0.5427	0.0140134
PI16	-1.9167	1.10667	-3.56741	0.000690771	-0.548476	0.0140676
XLOC_007170	1.12058	-4.47725	3.56556	0.000694846	-0.55378	0.0141069
FLJ23867	-1.40398	-2.62043	-3.56288	0.000700784	-0.561452	0.0141826
COQ10B	-1.21622	0.310874	-3.56274	0.000701092	-0.561848	0.0141826
GNL2	-1.47304	-1.21854	-3.56235	0.000701965	-0.562969	0.0141826
BRIX1	-1.35481	1.164	-3.56122	0.000704487	-0.566203	0.0141912
CPT1B	1.02487	-2.80441	3.56067	0.000705704	-0.567759	0.0141912
XLOC_006448	1.13153	-4.12024	3.56058	0.000705925	-0.568042	0.0141912
TLR7	1.07539	-2.23428	3.55892	0.000709629	-0.57276	0.0142066
LOC100652884	-1.76432	-2.0259	-3.55662	0.000714822	-0.579332	0.0142587
SCO2	1.57251	0.287413	3.54805	0.0007345	-0.603809	0.0144759
AGAP1-IT1	-1.2456	-3.75266	-3.54748	0.000735821	-0.605428	0.0144759
EIF2AK3	-1.59038	-1.27042	-3.54606	0.000739144	-0.609489	0.01449
HIST1H1C	1.06844	-0.22905	3.54509	0.000741407	-0.612244	0.0145092
XLOC_l2_010449	1.01747	-4.82242	3.54257	0.000747351	-0.619439	0.0145899
LOC100131035	1.03713	-4.53037	3.54215	0.000748348	-0.62064	0.0145916
UHMK1	-1.11952	-0.0343675	-3.5408	0.000751555	-0.624494	0.0146364
ROR1	-1.14149	-0.0845993	-3.54048	0.000752301	-0.625388	0.0146387
XLOC_007162	1.12259	-4.26711	3.54005	0.000753344	-0.626635	0.0146387
GABRA4	-1.70341	-3.86567	-3.53998	0.000753498	-0.62682	0.0146387
XLOC_012991	1.69723	-4.13715	3.53765	0.000759079	-0.633469	0.0147264
GPT	1.12629	-1.99553	3.53735	0.00075979	-0.634312	0.0147264
KCNAB1	-1.24586	0.594789	-3.53709	0.000760415	-0.635052	0.0147284
XLOC_005377	1.01366	-3.29684	3.53518	0.000765015	-0.640486	0.0147786
SNAP29	-1.63737	-1.2286	-3.53499	0.000765481	-0.641035	0.0147786
SEC14L2	1.04445	-2.36055	3.53468	0.000766232	-0.641918	0.0147786
SPRED1	-1.29255	-1.27777	-3.53273	0.00077095	-0.647448	0.0148073
XLOC_003991	1.01318	-5.18249	3.52786	0.000782917	-0.661322	0.0149566
UCN3	1.03172	-0.0833762	3.52488	0.00079031	-0.669787	0.0150023
FCN1	1.40827	0.457609	3.52482	0.000790458	-0.669956	0.0150023
XLOC_000736	1.03553	-2.31123	3.5227	0.000795749	-0.675965	0.0150045
CAPS2	-1.27975	-3.58295	-3.52194	0.00079766	-0.678125	0.0150045
SOX18	1.30983	-4.41286	3.52104	0.000799936	-0.68069	0.0150179
ABI2	-1.68233	0.045234	-3.51948	0.000803882	-0.685122	0.0150435
GBA3	1.02896	-1.83549	3.51808	0.000807435	-0.689093	0.015066
MTSS1	-1.20329	-2.5053	-3.51712	0.000809864	-0.691798	0.0150907
MSX1	1.68546	0.216132	3.51688	0.000810475	-0.692477	0.0150907
DKFZp547J222	1.24353	-3.59125	3.5148	0.000815816	-0.698391	0.0150907
RMND1	-1.22876	-2.97231	-3.5103	0.000827454	-0.711143	0.0152357
SRL	-1.34349	1.27324	-3.50568	0.000839575	-0.724234	0.0153764
CCRL2	1.07363	-3.51859	3.50012	0.000854361	-0.739948	0.0155968
FAIM	-1.23701	-0.0218953	-3.4963	0.000864681	-0.750753	0.0157315
XLOC_011891	1.00119	-4.75826	3.49562	0.000866522	-0.752667	0.01574
XLOC_009463	1.00564	-4.44399	3.49223	0.000875779	-0.762229	0.0157983
LOC644838	1.07671	-4.84048	3.48907	0.000884516	-0.771161	0.0159075
XLOC_012912	1.23787	-4.46277	3.47604	0.000921381	-0.80789	0.0162313
MS4A3	1.17843	-4.16553	3.47565	0.000922505	-0.808987	0.0162313
XLOC_000104	-1.15238	-3.98459	-3.47484	0.000924829	-0.811249	0.0162364
SERPINE1	-2.02673	-0.185884	-3.47298	0.000930223	-0.816479	0.0162621
REEP3	-1.15204	-1.76416	-3.46856	0.000943171	-0.828909	0.0163444
LOC100506161	1.09357	-3.47041	3.46784	0.000945301	-0.830938	0.0163718
XLOC_002399	1.36544	-4.20045	3.46308	0.000959477	-0.84432	0.0165269
XLOC_010007	1.16036	-3.01349	3.46293	0.000959924	-0.844739	0.0165269
TMEM47	-1.12333	1.03186	-3.46145	0.000964365	-0.848888	0.0165829
XLOC_009335	1.1677	-4.76384	3.46087	0.000966116	-0.850519	0.0165888
ZNF69	1.10152	-4.23463	3.46037	0.000967632	-0.851929	0.0165972
LOC100291105	1.0777	-4.4385	3.45853	0.00097319	-0.857078	0.0166612
EXOSC3	-1.14391	0.753853	-3.4577	0.000975714	-0.859406	0.0166823
KHK	-1.54944	-3.43524	-3.45616	0.000980432	-0.863741	0.0167362
XLOC_010720	-1.01517	3.08367	-3.45381	0.000987641	-0.870326	0.0168145
HCP5	1.02102	0.967625	3.45349	0.000988627	-0.871223	0.0168224
SLC6A17	-2.02416	-1.76568	-3.45242	0.000991931	-0.874221	0.0168564
ESR1	-1.08859	-3.0154	-3.45047	0.00099796	-0.879667	0.0169303
CASKIN2	1.36996	0.667955	3.44875	0.00100334	-0.884495	0.0169651
LOC100506928	1.09783	-4.4196	3.44871	0.00100345	-0.884595	0.0169651
MFHAS1	-1.52218	-2.43139	-3.44738	0.00100763	-0.888336	0.0169926
NAF1	-1.18751	-0.992139	-3.44655	0.00101022	-0.89064	0.0170004
POP5	-1.40141	-0.171743	-3.44531	0.00101413	-0.894114	0.0170216
XLOC_000388	-1.20351	-4.70369	-3.44295	0.00102162	-0.900721	0.0171275
XLOC_l2_000220	1.01652	-4.34853	3.44238	0.00102344	-0.902318	0.0171419
RLIM	-1.37157	0.306102	-3.43724	0.00103995	-0.916696	0.017308
ZNF12	-1.2717	-1.40571	-3.43711	0.00104037	-0.917058	0.017308
MUC20	1.23885	-2.62592	3.43633	0.00104288	-0.919224	0.0173318
SLC28A2	1.09065	-4.199	3.43505	0.00104704	-0.922798	0.017359
XLOC_013154	1.5334	-3.51941	3.43395	0.00105062	-0.925865	0.0173886
USP22	-1.23385	1.30742	-3.43395	0.00105063	-0.925878	0.0173886
PDE2A	-1.27834	-0.0142881	-3.43254	0.00105523	-0.929802	0.0174236
FRAT2	1.71753	0.99308	3.43114	0.00105983	-0.93371	0.0174739
C2orf74	-1.63244	-1.56554	-3.42668	0.00107461	-0.946144	0.0175858
LOC100652897	-1.10284	-0.456598	-3.42361	0.00108491	-0.954708	0.0176731
XLOC_007415	1.36917	-4.11265	3.41976	0.00109795	-0.96544	0.0178313
S100A14	1.1279	-2.27894	3.41904	0.00110041	-0.967447	0.0178455
BTC	-1.3366	-3.09651	-3.41714	0.00110691	-0.972732	0.0179132
XLOC_005492	-1.22217	-4.83731	-3.41245	0.00112311	-0.985781	0.0180599
LOC100506213	-1.07011	-5.27525	-3.41168	0.00112579	-0.987913	0.0180873
FOLR3	1.13684	-3.30611	3.41078	0.00112891	-0.990403	0.0180958
XLOC_010929	1.34934	-2.75839	3.40036	0.0011659	-1.01933	0.0184473
XLOC_005490	1.03482	-1.56003	3.3997	0.00116828	-1.02116	0.018458
DDX11L2	1.06858	-1.94125	3.39957	0.00116877	-1.02154	0.018458
HIAT1	-1.00566	0.377633	-3.39576	0.00118259	-1.03209	0.0185848
FRK	-1.37456	-2.64321	-3.39214	0.00119589	-1.04212	0.0187388
TOP1	-1.31046	-0.744025	-3.39043	0.00120222	-1.04686	0.0187655
TCIRG1	1.0454	4.26962	3.39013	0.00120332	-1.04767	0.0187655
LOC100128278	1.17975	-3.26094	3.38921	0.00120675	-1.05023	0.0187838
SSTR2	1.47715	-3.47787	3.38915	0.00120697	-1.05039	0.0187838
CTSS	1.14668	-2.82288	3.38627	0.00121772	-1.05835	0.0188466
XLOC_011354	1.05185	-4.20295	3.38473	0.00122354	-1.06262	0.0188769
LOC728323	-1.22377	-0.767142	-3.38083	0.00123834	-1.0734	0.0190284
XLOC_007776	1.09554	-2.48649	3.37982	0.00124218	-1.07618	0.0190636
DSCAML1	1.17852	-4.87467	3.3719	0.00127284	-1.09804	0.01942
LOC100653147	1.21747	-2.66708	3.36973	0.00128137	-1.10403	0.0194326
CDR2	-1.14849	-1.12974	-3.36773	0.00128928	-1.10955	0.0194973
XLOC_006079	1.01801	-3.8984	3.36723	0.00129126	-1.11092	0.019518
PLCB2	1.17665	-1.93484	3.36494	0.00130038	-1.11723	0.019638
XLOC_011393	1.1214	-2.99595	3.36473	0.00130122	-1.11781	0.0196408
ADD3	-1.32782	-1.2366	-3.36313	0.00130761	-1.1222	0.019728
GCOM1	-1.55568	0.903714	-3.35532	0.00133934	-1.14368	0.0199903
EML3	-1.02673	-0.967999	-3.35381	0.00134557	-1.14784	0.0200534
PCNT	-1.19811	0.443514	-3.35254	0.0013508	-1.15131	0.0201052
PLCG2	1.31583	0.64047	3.35095	0.00135743	-1.1557	0.0201385
TNFRSF12A	-1.05327	1.7954	-3.34841	0.00136802	-1.16266	0.0202676
HAPLN4	1.04638	-3.06896	3.34732	0.00137261	-1.16566	0.0203001
SYT12	-1.06752	-2.43169	-3.34583	0.00137888	-1.16974	0.0203438
GRPEL2	-1.31357	-0.125031	-3.34298	0.00139095	-1.17755	0.0204467
CUZD1	1.05742	-4.59784	3.34028	0.00140251	-1.18496	0.0205601
STC1	1.39483	2.05775	3.33515	0.00142469	-1.19901	0.0207244
C3orf32	-1.17839	-3.93041	-3.33485	0.00142599	-1.19983	0.0207244
S1PR1	1.85862	1.94986	3.33401	0.00142963	-1.20211	0.0207491
PRKRIR	-1.01694	-1.05812	-3.33331	0.00143272	-1.20404	0.0207657
C17orf66	1.00846	-5.03148	3.33114	0.00144223	-1.20997	0.0208472
GPR22	-1.41387	-4.27655	-3.3301	0.00144685	-1.21283	0.0208472
XLOC_l2_015738	-1.13501	-1.29768	-3.32848	0.00145401	-1.21725	0.0208819
XLOC_004901	-1.4531	-2.84864	-3.32755	0.00145815	-1.2198	0.0208962
SERPINI1	-1.15754	-3.33901	-3.32721	0.00145965	-1.22072	0.0208962
ALCAM	-1.00674	-1.15157	-3.32663	0.00146223	-1.22229	0.0209119
LOC100506897	1.63408	-4.22188	3.32524	0.00146847	-1.22611	0.0209451
CEACAM8	1.15408	-5.02562	3.323	0.00147854	-1.23222	0.0210027
HIST4H4	-1.11232	-1.72054	-3.32263	0.00148022	-1.23324	0.0210073
LOC100128071	1.37298	-2.54326	3.32222	0.00148204	-1.23434	0.0210152
XLOC_007850	1.0466	-4.5046	3.3219	0.0014835	-1.23522	0.0210174
INSR	1.04677	3.0199	3.32023	0.00149107	-1.23978	0.0210729
XLOC_005210	1.25398	-4.31532	3.31956	0.00149412	-1.24161	0.0210841
EPHA1	1.00856	-2.38107	3.31847	0.00149908	-1.24457	0.0211113
LINC00310	-1.05876	-2.46812	-3.31657	0.00150781	-1.24977	0.0211654
MAP4K5	-1.19805	0.452843	-3.31606	0.00151014	-1.25115	0.0211797
RBFOX2	-1.00054	1.22789	-3.31381	0.00152051	-1.25727	0.0212768
NMRAL1	-1.27163	0.223173	-3.30745	0.00155027	-1.27461	0.0215633
WDR16	1.06177	-4.49126	3.30721	0.00155138	-1.27526	0.0215694
BRCA2	-1.09098	-4.74829	-3.30604	0.00155691	-1.27844	0.0216052
DDX25	1.01427	-2.31869	3.30425	0.0015654	-1.2833	0.021661
SCARNA8	1.1959	-4.46034	3.30319	0.00157048	-1.2862	0.0216837
DICER1-AS	1.47582	-2.38396	3.30306	0.0015711	-1.28655	0.0216837
MDK	1.11795	2.73217	3.30254	0.00157358	-1.28796	0.0217086
DLG1	-1.04657	-1.5288	-3.30181	0.00157704	-1.28993	0.021719
PMM2	-1.44313	-3.21662	-3.3004	0.00158384	-1.29377	0.0217473
C1orf228	1.0481	-3.96774	3.30005	0.00158552	-1.29472	0.0217517
LOC338817	-1.10234	-3.51845	-3.29729	0.00159886	-1.30221	0.0218692
MAP3K11	1.03071	1.57401	3.29646	0.00160288	-1.30446	0.0218851
KCNJ10	-1.55009	-4.29577	-3.29615	0.00160443	-1.30532	0.0218894
KIAA1024	-1.25485	-2.84008	-3.29574	0.0016064	-1.30642	0.0219015
XLOC_l2_000092	1.01017	0.619721	3.29508	0.00160966	-1.30823	0.0219034
RTTN	-1.3949	-1.25368	-3.29305	0.00161958	-1.31373	0.0219571
LOC439911	1.45935	-1.99196	3.29189	0.00162527	-1.31686	0.0220053
IRX6	1.6213	-2.52702	3.28783	0.0016454	-1.32787	0.0221016
WDYHV1	-1.22274	-2.59301	-3.28714	0.00164889	-1.32976	0.0221016
AGL	-1.32556	0.0376936	-3.28686	0.00165027	-1.33051	0.0221016
TNS4	1.01576	-3.3693	3.28672	0.00165098	-1.3309	0.0221016
XLOC_005252	1.48643	1.12246	3.27858	0.0016922	-1.35293	0.0224193
LINC00111	1.11569	1.14918	3.27696	0.00170048	-1.3573	0.0225012
RACGAP1	-1.15813	-1.86156	-3.27577	0.00170665	-1.36053	0.0225512
PODXL	1.2037	3.85117	3.27046	0.00173427	-1.37488	0.0226868
ZNF304	-1.24257	-2.146	-3.26904	0.0017417	-1.3787	0.0227327
NMNAT2	-1.80338	-3.13757	-3.26835	0.00174535	-1.38056	0.0227569
SOST	-1.96601	-3.34927	-3.26729	0.00175095	-1.38343	0.0228059
FZD1	-1.58169	2.44138	-3.26552	0.00176033	-1.3882	0.0228416
XLOC_003730	1.05448	-4.68726	3.26551	0.00176039	-1.38823	0.0228416
XLOC_004746	1.03502	-4.66992	3.2653	0.0017615	-1.3888	0.0228468
IFIT1	1.27834	0.748433	3.26373	0.00176989	-1.39303	0.0229185
GAR1	-1.29012	2.56812	-3.26358	0.00177065	-1.39342	0.0229192
ASF1A	-1.338	-4.05315	-3.25704	0.00180598	-1.41107	0.0231893
XLOC_013163	1.00525	-3.19979	3.25636	0.00180966	-1.41288	0.0232087
ABCC3	1.01083	-4.34003	3.25589	0.00181224	-1.41415	0.0232325
OR5P2	1.15527	-3.52906	3.25507	0.00181672	-1.41636	0.0232585
SMYD2	-1.25338	-0.122975	-3.25367	0.00182441	-1.42013	0.0233083
DPH3	-1.2747	-0.389846	-3.25276	0.0018294	-1.42257	0.0233168
DYRK3	-1.2864	-2.44826	-3.25244	0.00183118	-1.42343	0.0233168
XLOC_001688	1.3336	-3.83214	3.25077	0.00184038	-1.42791	0.0233936
HSPA4L	-1.67809	-1.63485	-3.25071	0.00184073	-1.42808	0.0233936
SLC38A11	-1.09613	2.29815	-3.24737	0.00185933	-1.43706	0.0235445
MDM2	-1.18743	-1.76691	-3.24316	0.00188302	-1.44835	0.0237133
SEC11C	-1.39955	2.37989	-3.24179	0.00189081	-1.45204	0.0237647
XLOC_014010	1.21423	-3.03589	3.23986	0.00190179	-1.45721	0.0238467
XLOC_008205	1.0975	-4.25874	3.23937	0.00190461	-1.45853	0.023856
PARM1	-1.3466	-0.577189	-3.23872	0.00190833	-1.46027	0.0238728
SLAIN2	-1.45899	-2.44837	-3.2355	0.00192688	-1.4689	0.0240204
CLIP3	1.1986	1.81335	3.23494	0.00193014	-1.47041	0.0240237
XRN2	-1.11128	-0.665882	-3.23321	0.00194017	-1.47503	0.0240831
LOC100132832	1.10025	0.679102	3.23139	0.00195083	-1.47992	0.024135
SLC16A7	-1.25146	-1.97549	-3.22652	0.00197951	-1.49294	0.0242941
XLOC_006223	1.22291	-4.23675	3.22642	0.00198011	-1.49321	0.0242941
XLOC_004943	1.15103	-4.54663	3.22536	0.00198644	-1.49606	0.0243054
TBC1D10C	1.42653	-1.12452	3.22263	0.00200272	-1.50334	0.0244156
XLOC_014139	-1.46806	-0.0528423	-3.22159	0.00200899	-1.50613	0.0244563
C16orf87	-1.18413	-1.47521	-3.22157	0.00200911	-1.50618	0.0244563
SIX4	-1.32906	-3.75484	-3.22126	0.00201101	-1.50702	0.0244609
C11orf91	1.17734	0.739681	3.22097	0.00201276	-1.5078	0.0244653
SMC3	-1.49912	2.26351	-3.2208	0.00201376	-1.50824	0.0244656
XLOC_008225	-1.61891	-0.710567	-3.21934	0.0020226	-1.51215	0.0244785
LOC100505501	-1.17985	-3.66485	-3.21858	0.00202718	-1.51417	0.0244785
XLOC_l2_009096	1.11756	-2.99201	3.21853	0.0020275	-1.51431	0.0244785
SNHG12	1.3337	2.40316	3.21837	0.00202844	-1.51472	0.0244785
C9orf80	-1.27919	-0.0089549	-3.21512	0.00204829	-1.5234	0.0246063
HCST	1.00336	0.937056	3.21428	0.00205344	-1.52564	0.0246405
MLLT3	-1.08269	-1.99833	-3.21382	0.00205628	-1.52687	0.0246593
CXCR1	1.58951	-1.6922	3.21061	0.00207613	-1.53544	0.0247646
LOC100506890	-1.1248	-4.73828	-3.2069	0.00209927	-1.54532	0.0249493
KCNMA1	-1.17902	0.573324	-3.20682	0.00209974	-1.54551	0.0249493
KIAA1045	1.00541	-4.61115	3.20623	0.00210346	-1.5471	0.0249711
SCAMP4	-1.03118	0.61923	-3.20238	0.00212781	-1.55735	0.0251102
EMR3	1.39924	-2.99767	3.19978	0.00214439	-1.56427	0.0252686
LOC100507560	1.00076	-4.60242	3.19933	0.00214727	-1.56546	0.0252747
XLOC_007696	-1.38985	-3.29623	-3.19912	0.00214863	-1.56603	0.0252777
CAPN12	1.31975	-2.88476	3.1986	0.00215193	-1.56739	0.0253017
CFB	1.32225	0.10957	3.19838	0.00215334	-1.56798	0.025309
LUC7L	-1.36056	-0.508283	-3.19666	0.00216441	-1.57255	0.0253555
MFSD3	1.05105	-3.89427	3.19536	0.00217283	-1.57601	0.0253985
DOLK	-1.54907	-1.4648	-3.19422	0.00218023	-1.57904	0.0254433
TTF2	-1.27397	-3.27659	-3.1933	0.00218621	-1.58147	0.0254898
LOC100507331	1.18972	-1.15088	3.19259	0.00219083	-1.58336	0.0255043
MYCBP	-1.1384	-1.28977	-3.1923	0.00219272	-1.58412	0.0255043
NOV	-1.12202	4.85413	-3.19107	0.00220077	-1.58739	0.0255667
CDC23	-1.12909	-2.1355	-3.18909	0.00221378	-1.59264	0.0256066
XLOC_000004	-1.45854	-3.91001	-3.18669	0.00222969	-1.59902	0.0256887
XLOC_014103	2.21862	-2.92097	3.18623	0.00223273	-1.60023	0.0257052
C9orf5	-1.09674	0.899044	-3.18544	0.00223797	-1.60232	0.0257379
ANKS6	-1.44647	-2.10427	-3.18387	0.00224844	-1.60647	0.0258321
ARRDC4	-1.47195	-2.40766	-3.18321	0.00225287	-1.60823	0.0258544
TRPV1	1.03285	-2.3293	3.18303	0.00225408	-1.6087	0.0258544
HK1	-1.27605	0.36358	-3.18141	0.00226499	-1.61301	0.0259038
TRRAP	-1.04409	-0.077014	-3.17985	0.00227548	-1.61712	0.0259922
ENPP2	-1.56176	-0.140979	-3.1782	0.00228672	-1.62151	0.0260727
ADA	1.73593	-1.43421	3.17671	0.00229682	-1.62543	0.0261058
PTPN3	-1.05935	-2.20274	-3.17492	0.00230911	-1.63018	0.0261664
LOC283713	1.07001	-4.42573	3.17396	0.00231571	-1.63272	0.0262275
C17orf77	1.02689	-4.21005	3.17177	0.00233081	-1.63851	0.0263707
SIGLEC10	1.18758	-4.61205	3.1715	0.00233264	-1.63921	0.026382
CDH16	1.31348	-3.1279	3.16991	0.00234373	-1.64343	0.0264738
XLOC_006814	1.16062	-4.11201	3.1695	0.00234653	-1.64449	0.0264738
LBH	-1.09843	1.81588	-3.16216	0.00239822	-1.66388	0.0268585
XLOC_014418	1.09052	-2.26021	3.16178	0.00240092	-1.66488	0.0268701
DBC1	1.01189	-4.64964	3.16056	0.00240955	-1.66808	0.0269045
TMEM45A	-1.33021	0.517258	-3.15827	0.00242601	-1.67413	0.026978
FHOD3	-1.49253	-1.00427	-3.15532	0.00244728	-1.6819	0.0271427
LRRC23	-1.4967	-2.19144	-3.15441	0.00245385	-1.68428	0.0271786
LINC00282	1.34681	-4.07411	3.15246	0.00246809	-1.68943	0.0272673
XLOC_002148	1.04435	-4.4944	3.15092	0.00247935	-1.69347	0.0273341
SEH1L	-1.07411	0.488322	-3.14966	0.00248858	-1.69678	0.0273548
FLJ30375	1.29425	-4.48983	3.14927	0.00249148	-1.69782	0.0273754
SNRNP27	-1.09504	0.771558	-3.14888	0.00249432	-1.69883	0.0273754
RNF150	-1.58589	-1.38849	-3.14883	0.00249472	-1.69897	0.0273754
MPZL3	1.2637	-4.31131	3.14666	0.00251073	-1.70466	0.0274664
EIF3J	-1.19985	-0.633272	-3.14427	0.00252851	-1.71093	0.0275763
RNF175	1.31167	-4.27425	3.13961	0.00256353	-1.72316	0.0276847
EGR2	1.20123	4.34561	3.13883	0.00256944	-1.72521	0.0277024
SOX5	-1.46925	0.716393	-3.13857	0.00257145	-1.72591	0.0277044
NADKD1	-1.07037	-1.81559	-3.13792	0.00257637	-1.7276	0.0277305
C5orf22	-1.56198	0.139665	-3.1376	0.00257881	-1.72845	0.0277335
TMEM64	-1.06254	-2.46309	-3.1367	0.00258561	-1.73079	0.0277533
PCDHA2	1.04305	-3.63767	3.13434	0.0026037	-1.73698	0.0278486
FPR1	1.1693	1.31415	3.13302	0.00261386	-1.74045	0.0278907
XLOC_001903	1.20864	-3.52065	3.12837	0.0026499	-1.75261	0.028127
PRAM1	1.19234	-0.870857	3.12826	0.00265079	-1.75291	0.028127
FZD3	-1.46334	-1.17038	-3.12825	0.00265086	-1.75294	0.028127
LOC606724	1.2554	-2.4577	3.127	0.00266061	-1.7562	0.0281926
XLOC_010271	1.05146	-2.91863	3.12589	0.00266932	-1.7591	0.0282476
LOC100127994	-1.03729	-3.63767	-3.12284	0.00269341	-1.76709	0.0284136
ZNF529	-1.03694	-0.291579	-3.12264	0.00269499	-1.76761	0.0284162
GLUD2	-1.03226	1.86366	-3.12086	0.00270909	-1.77224	0.0285035
TOMM22	-1.07693	0.788677	-3.11965	0.00271878	-1.77541	0.0285567
SLCO2B1	1.86565	-1.03494	3.11939	0.00272085	-1.77609	0.0285574
ACACA	-1.03747	-1.70429	-3.11573	0.0027503	-1.78565	0.0287817
PTP4A2	-1.15749	-0.147638	-3.11463	0.00275918	-1.78851	0.028837
MCFD2	-1.13332	0.860595	-3.11436	0.00276139	-1.78922	0.0288413
FCER1A	1.14433	-2.29548	3.11333	0.00276972	-1.7919	0.0289094
SNN	-1.15437	0.115246	-3.10811	0.00281244	-1.80549	0.0292274
MAN2B1	1.26632	-2.55656	3.10755	0.00281707	-1.80695	0.0292608
CASP4	1.14619	1.88237	3.10737	0.00281858	-1.80742	0.029267
XLOC_l2_002767	-1.11879	0.101391	-3.10678	0.00282342	-1.80895	0.0293018
FLJ39534	1.00707	-3.95455	3.10453	0.00284214	-1.81482	0.0293499
XLOC_002124	1.07831	-3.24254	3.10442	0.00284303	-1.81509	0.0293499
GMPPB	1.00671	-1.62924	3.1004	0.00287672	-1.82555	0.0295297
ZNF469	-1.00582	-4.86248	-3.09929	0.00288611	-1.82844	0.0295757
ETF1	-1.14414	-0.21102	-3.09875	0.00289065	-1.82984	0.0295844
PYGO1	-1.20302	0.102385	-3.09815	0.00289579	-1.83141	0.0295992
CTTNBP2NL	-1.26513	-1.4001	-3.09646	0.00291008	-1.83578	0.0296606
CD52	1.41843	-0.616713	3.09619	0.00291243	-1.8365	0.0296653
UCHL3	-1.63512	0.286931	-3.09534	0.00291967	-1.8387	0.0297202
SNORA26	-1.23856	-1.63081	-3.09387	0.00293226	-1.84252	0.0298002
ISG20	1.33942	1.7441	3.0927	0.00294228	-1.84555	0.0298274
MRPL14	-1.38791	-0.461347	-3.09189	0.00294928	-1.84766	0.0298417
AFF3	-1.07171	-2.19531	-3.08931	0.00297157	-1.85434	0.0299821
FDPSL2A	-1.02747	-0.337462	-3.08835	0.00297998	-1.85684	0.0299888
CSK	-1.19849	-0.451018	-3.08785	0.00298433	-1.85814	0.0299888
ASCC1	-1.54258	-0.250804	-3.08584	0.00300192	-1.86335	0.0301272
XLOC_003932	-1.13089	-4.14489	-3.08233	0.00303285	-1.87244	0.0303244
XLOC_003399	1.18884	-4.91135	3.08115	0.00304325	-1.87548	0.0303709
ALDH1B1	-1.38314	2.26441	-3.07612	0.00308827	-1.8885	0.0306322
QPCTL	1.07996	-2.70748	3.07598	0.00308948	-1.88885	0.0306322
XLOC_011837	1.22547	-1.65118	3.07556	0.00309328	-1.88994	0.0306556
E2F5	-1.11628	-1.96071	-3.07531	0.00309557	-1.89059	0.0306556
SMPD3	1.28046	-2.77835	3.07522	0.00309637	-1.89082	0.0306556
LOC100507066	-1.61271	-1.51644	-3.07454	0.00310254	-1.89259	0.0306737
PNN	-1.36854	-2.51203	-3.07445	0.0031033	-1.89281	0.0306737
YIPF7	1.00516	-5.04104	3.07345	0.00311236	-1.89539	0.0306788
LOC100509315	1.01832	-4.59755	3.07285	0.00311785	-1.89695	0.0306858
LOC100287367	1.03364	-4.50629	3.07205	0.00312512	-1.89902	0.0307362
C10orf131	1.54782	-4.01369	3.07063	0.00313808	-1.90268	0.0307865
XLOC_l2_006417	1.11483	-2.85497	3.06952	0.00314822	-1.90554	0.0308211
ST6GALNAC1	-1.09871	-3.50012	-3.06703	0.00317114	-1.91197	0.0309447
C15orf57	-1.14887	-0.213036	-3.06597	0.00318088	-1.91469	0.0309735
USP14	-1.63064	-1.83118	-3.06275	0.00321084	-1.923	0.0311423
SHROOM2	1.39747	-3.37216	3.0583	0.00325258	-1.93444	0.0313858
LOC646268	1.15878	-4.36821	3.0551	0.00328296	-1.94268	0.0315556
XLOC_008731	-1.03152	-3.05852	-3.05402	0.00329325	-1.94545	0.0315976
MRPS30	-1.01765	-1.30374	-3.05023	0.00332969	-1.9552	0.0317704
XLOC_008583	-1.28735	-1.02214	-3.04787	0.00335256	-1.96126	0.0318806
ICOSLG	1.05318	-1.46699	3.04768	0.0033544	-1.96175	0.0318832
DOCK5	-1.05177	-1.98061	-3.04691	0.00336192	-1.96373	0.0319223
LOC100506941	2.07003	0.515099	3.04437	0.00338678	-1.97025	0.0320252
PRKDC	-1.12076	-0.16195	-3.04363	0.00339401	-1.97214	0.0320361
ZNF449	-1.23515	-2.51467	-3.04359	0.00339436	-1.97223	0.0320361
XLOC_009790	-1.36287	-2.72018	-3.04354	0.00339488	-1.97237	0.0320361
EVI2B	2.04047	-1.19074	3.04243	0.00340581	-1.97522	0.0320725
MFAP1	-1.14177	1.4823	-3.0424	0.00340616	-1.97531	0.0320725
ACAN	-1.19781	0.564741	-3.04234	0.00340674	-1.97546	0.0320725
CFP	1.6062	-0.47118	3.04216	0.00340849	-1.97591	0.0320796
ANKRD34C	-1.25794	-3.87269	-3.04048	0.00342511	-1.98022	0.032157
LOC100505921	1.14219	-4.97523	3.03992	0.0034307	-1.98166	0.0321858
SLC40A1	1.33471	0.0345389	3.03882	0.00344157	-1.98446	0.0322208
THSD7A	-1.26069	-4.13258	-3.03676	0.00346216	-1.98974	0.0323004
HEY1	1.26913	2.56687	3.0358	0.00347183	-1.99221	0.0323248
LRBA	-1.35496	-0.890582	-3.03429	0.00348699	-1.99607	0.0323624
ECSCR	1.58043	-0.166638	3.03181	0.00351209	-2.00242	0.0325109
FLJ37453	1.02522	-3.36599	3.03155	0.00351466	-2.00306	0.0325253
CUEDC1	-1.43008	-2.18551	-3.03001	0.00353038	-2.00701	0.0326425
AADAT	-1.4146	-0.51054	-3.02646	0.00356681	-2.0161	0.0328468
TMEM121	1.00521	-4.02907	3.02248	0.00360797	-2.02625	0.0330362
ZNF606	-1.27526	-3.49002	-3.01896	0.00364478	-2.03522	0.0332727
NFKBIZ	-1.06095	0.421466	-3.01827	0.00365207	-2.03699	0.0333069
TRIM36	-1.14091	-0.858518	-3.01772	0.00365781	-2.03838	0.0333308
KLHL30	-1.01856	-0.21732	-3.01451	0.00369176	-2.04655	0.0334648
HYMAI	-1.8941	-0.179653	-3.01387	0.00369865	-2.0482	0.0334648
RBM11	-1.48091	-4.51738	-3.01379	0.00369943	-2.04839	0.0334648
WBSCR27	1.04293	-3.90283	3.01351	0.00370246	-2.04911	0.0334648
KCNA4	-1.06675	-5.23555	-3.01315	0.00370632	-2.05003	0.0334787
ALKBH1	-1.34603	-1.35306	-3.01277	0.00371037	-2.051	0.0334787
LOC100506267	1.01636	-5.20393	3.01166	0.00372226	-2.05382	0.0335156
SMOC2	1.01529	1.96136	3.01141	0.00372486	-2.05444	0.0335227
PTPN6	1.06088	-1.7965	3.01083	0.00373116	-2.05594	0.0335512
NHS	-1.05096	-1.27444	-3.01003	0.00373974	-2.05797	0.0336094
RASL12	-1.16129	-0.84749	-3.00979	0.00374226	-2.05856	0.0336227
ITGB8	-1.23584	-4.60431	-3.00863	0.00375483	-2.06153	0.0337168
NOTCH4	1.07704	1.69652	3.00749	0.00376715	-2.06442	0.0337518
AGBL5	1.05518	-2.88268	3.00605	0.00378272	-2.06807	0.0337968
ZNF473	-1.10944	-5.07675	-3.00575	0.00378599	-2.06883	0.0338166
SPINT2	-1.24396	2.33154	-3.00509	0.00379323	-2.07052	0.0338483
XLOC_012236	1.05006	-4.03526	3.00488	0.00379555	-2.07106	0.0338483
C17orf103	1.00213	-2.11615	3.00339	0.00381178	-2.07483	0.0339209
NEIL2	-1.57272	-2.39259	-3.00268	0.00381958	-2.07664	0.0339209
XPR1	-1.06515	-0.378986	-2.99889	0.00386139	-2.08626	0.0341949
TRAP1	-1.17232	-0.200379	-2.99364	0.00392001	-2.09957	0.0345263
DKC1	-1.17834	1.76862	-2.99353	0.00392126	-2.09985	0.0345263
RBAK	-1.24406	-1.5234	-2.99245	0.00393338	-2.10258	0.0346222
XLOC_l2_010267	-1.16044	-3.21344	-2.98966	0.00396492	-2.10964	0.0347662
KIAA0408	-1.26358	-1.80728	-2.9875	0.0039896	-2.11512	0.0349253
INTS9	-1.41147	-1.37366	-2.98717	0.00399335	-2.11595	0.0349336
PPIL3	-1.25926	0.315892	-2.98713	0.00399381	-2.11605	0.0349336
TXLNG	-1.07264	-1.48063	-2.98601	0.00400669	-2.11889	0.034989
METTL21D	-1.11675	-1.49627	-2.98011	0.00407485	-2.13379	0.0353724
ACTN2	-1.79885	-2.10962	-2.97772	0.00410284	-2.13983	0.0355096
ADPRH	-1.33824	1.34637	-2.97579	0.00412549	-2.14469	0.0355924
SNORD36B	-1.3664	-3.75842	-2.97438	0.00414218	-2.14825	0.0356681
TTC31	-1.1298	0.269164	-2.97361	0.00415132	-2.1502	0.0357268
CLC	2.07709	-3.69507	2.97346	0.00415302	-2.15056	0.0357297
SPIN4	-1.08437	-2.41018	-2.97323	0.00415578	-2.15115	0.0357297
XLOC_009663	1.02883	-3.10967	2.96943	0.00420113	-2.16073	0.0358571
EXOSC5	1.231	-2.89644	2.96906	0.00420549	-2.16164	0.0358849
PTBP2	-1.36642	2.70539	-2.96813	0.00421677	-2.164	0.0359149
TOP2A	-1.4074	-4.78241	-2.96604	0.0042419	-2.16925	0.0360421
ADH1B	1.05073	-4.9688	2.96593	0.00424329	-2.16954	0.0360444
KIAA1797	-1.37669	-0.527148	-2.96414	0.00426493	-2.17402	0.0361516
KCNA5	-1.08139	4.49456	-2.96341	0.00427386	-2.17587	0.036189
RAB11A	-1.3042	-0.944201	-2.96268	0.00428271	-2.1777	0.0362353
ATP6V0E2	-1.15838	-2.70051	-2.96208	0.00429014	-2.17922	0.0362599
NRM	-1.25801	1.12308	-2.95623	0.00436217	-2.19391	0.0366562
CD200	-1.33404	-1.6504	-2.95529	0.0043738	-2.19626	0.0367002
SLC24A3	-1.09244	1.65893	-2.95395	0.00439057	-2.19963	0.0367803
CNOT1	-1.12043	-0.762966	-2.95392	0.00439092	-2.1997	0.0367803
SLC7A6	-1.45366	-0.12924	-2.95379	0.0043926	-2.20004	0.0367803
PLEKHJ1	1.19475	-2.90372	2.95353	0.00439584	-2.20069	0.0367869
MYH7B	1.02328	-1.37586	2.95326	0.0043992	-2.20137	0.0367869
SLC50A1	-1.25393	-0.0600812	-2.95156	0.00442051	-2.20563	0.0368855
XLOC_l2_015220	-1.34156	-0.792781	-2.95029	0.00443642	-2.20879	0.036999
SASH3	1.258	-3.11565	2.94991	0.00444128	-2.20976	0.0370299
TMEM191C	-1.46457	-3.2825	-2.94886	0.00445455	-2.21239	0.0371157
RRAS2	-1.11456	2.04339	-2.94772	0.00446893	-2.21523	0.0372024
CREB1	-1.04628	-2.065	-2.94744	0.0044725	-2.21593	0.0372225
SC5DL	-1.21971	-2.37619	-2.94659	0.0044833	-2.21806	0.037293
LOC100506027	-1.05722	-0.376057	-2.94545	0.00449791	-2.22093	0.0373344
UCN	1.04648	-0.991475	2.94451	0.00450998	-2.22329	0.0373625
XLOC_l2_001543	1.0955	-1.89223	2.94288	0.00453088	-2.22736	0.0374479
LOC283028	1.11848	-3.99672	2.94277	0.00453219	-2.22762	0.0374479
MINK1	-1.10258	-1.48066	-2.94241	0.00453683	-2.22852	0.0374566
XLOC_000011	1.0143	-3.1769	2.94208	0.00454112	-2.22935	0.0374824
LOC100131826	1.40372	-4.04387	2.9391	0.00457962	-2.23679	0.0376163
SLC24A6	1.28911	-1.20891	2.93878	0.00458388	-2.23761	0.0376416
TBL2	-1.1084	1.4277	-2.93711	0.00460564	-2.24179	0.0377526
RPIA	-1.05384	1.17935	-2.93668	0.00461125	-2.24286	0.03776
XLOC_003480	-1.43903	-3.50997	-2.92635	0.00474808	-2.26862	0.0384377
RABGGTB	-1.08931	-0.84999	-2.92519	0.00476364	-2.2715	0.0384677
SUPT16H	-1.22982	-1.01222	-2.92486	0.00476816	-2.27233	0.0384849
GPIHBP1	1.20806	0.26384	2.92444	0.00477383	-2.27338	0.0385209
XLOC_004339	-1.12753	-2.57697	-2.92331	0.00478905	-2.27618	0.0385564
SELL	1.79046	-2.04117	2.9212	0.00481777	-2.28145	0.0387048
XLOC_014378	1.12861	-2.03882	2.921	0.00482046	-2.28194	0.0387048
WDR70	-1.37063	0.301819	-2.92029	0.00483016	-2.28371	0.0387461
LOC391322	1.08308	-5.32361	2.91953	0.00484051	-2.28559	0.0387471
NFKBIE	1.15881	-1.49289	2.91814	0.00485958	-2.28905	0.0388512
XLOC_012627	1.04203	-4.81928	2.9177	0.0048655	-2.29013	0.038872
DTX4	1.34529	-4.00066	2.91623	0.00488576	-2.29378	0.0389473
PPAP2B	-1.09445	2.48936	-2.91565	0.00489376	-2.29522	0.0389605
FAM46C	-1.318	1.03889	-2.91556	0.00489512	-2.29547	0.0389605
LOC100129268	-1.5235	-2.9427	-2.91499	0.004903	-2.29688	0.0390039
ARL16	-1.17871	-0.616306	-2.91451	0.00490951	-2.29805	0.0390363
CGNL1	1.7109	-0.76037	2.91398	0.00491695	-2.29938	0.0390761
FUT4	-1.10121	-2.96598	-2.9133	0.00492642	-2.30108	0.0391031
C1orf216	-1.42168	-3.58368	-2.91301	0.00493043	-2.30179	0.0391031
PRR5L	1.41679	-2.64585	2.91091	0.00495962	-2.30699	0.0392305
CBLN3	-1.40374	-1.33853	-2.91026	0.00496884	-2.30862	0.0392744
XLOC_007308	1.15624	-2.80413	2.90861	0.00499187	-2.31269	0.0393906
IFI27	1.15846	2.57733	2.9086	0.00499214	-2.31274	0.0393906
CCL7	-1.69198	-3.87707	-2.90807	0.00499954	-2.31404	0.0394204
DOCK6	1.07885	-1.73065	2.90735	0.00500963	-2.31582	0.0394801
IL7R	1.24759	-3.82095	2.90645	0.0050224	-2.31806	0.0395099
MYPOP	1.10604	-2.42278	2.9064	0.00502318	-2.31819	0.0395099
DOPEY2	-1.09283	-5.05087	-2.90503	0.00504251	-2.32157	0.0396035
TANC1	-1.14385	2.63592	-2.90443	0.00505099	-2.32305	0.0396502
CARD16	1.64122	0.587996	2.89958	0.00512053	-2.33508	0.0400017
XLOC_006324	1.46044	-3.91511	2.8994	0.00512311	-2.33552	0.0400017
LOC283116	1.37203	-4.06177	2.89939	0.00512321	-2.33554	0.0400017
XLOC_013986	1.01726	-3.9926	2.8991	0.00512745	-2.33626	0.0400153
FAM122A	-1.0336	1.02297	-2.89573	0.00517616	-2.34458	0.0402183
C9orf174	-1.33312	-2.14077	-2.89557	0.00517849	-2.34498	0.0402183
NUDT3	-1.50194	2.24965	-2.89504	0.00518623	-2.34629	0.0402391
SYK	1.05832	-3.49307	2.89327	0.00521202	-2.35065	0.0403222
KIF21A	-1.02976	-4.16017	-2.89022	0.00525685	-2.35818	0.0405614
SLC6A13	-1.07741	-2.74085	-2.88969	0.00526471	-2.35949	0.0405829
STK38L	-1.34133	-0.380389	-2.88961	0.005266	-2.35971	0.0405831
ENOX1	1.12868	-4.94306	2.88598	0.0053199	-2.36866	0.0408318
ZMAT3	-1.36261	1.04655	-2.88539	0.00532859	-2.37009	0.0408539
KIDINS220	-1.01505	0.049015	-2.88169	0.00538425	-2.37922	0.0411092
OSBPL11	-1.32703	-0.12656	-2.87491	0.00548741	-2.3959	0.0415288
CES1	-1.15206	-1.02561	-2.87072	0.00555202	-2.40618	0.0418678
TSSK4	1.00366	-1.97149	2.87059	0.00555409	-2.40651	0.0418678
ZIC5	-1.34807	-2.43446	-2.87035	0.00555784	-2.4071	0.0418764
SLC25A38	-1.19985	-1.26499	-2.86843	0.00558766	-2.4118	0.0420615
MTHFR	-1.23804	-0.303178	-2.86706	0.00560921	-2.41518	0.0421423
LOC387647	-1.16393	-1.00182	-2.86676	0.00561384	-2.4159	0.0421423
CSTF2	-1.12256	-1.77702	-2.86655	0.00561716	-2.41642	0.042149
XLOC_000141	1.11267	-1.93346	2.86555	0.00563279	-2.41886	0.0422426
LOC100653017	-1.15131	4.94016	-2.8654	0.00563524	-2.41924	0.0422432
GPR135	-1.03362	-0.840005	-2.8653	0.00563673	-2.41948	0.0422432
PIGH	-1.41684	-1.61888	-2.86451	0.00564925	-2.42142	0.0422893
SERPINB8	-1.2929	-3.71846	-2.86449	0.00564956	-2.42147	0.0422893
NPY1R	-1.1489	-0.0864367	-2.86361	0.00566342	-2.42362	0.0423733
TULP2	1.26806	-1.90791	2.86074	0.00570903	-2.43066	0.0425854
C13orf15	-1.1455	-3.60184	-2.85987	0.00572278	-2.43278	0.0426305
TIMM23	-1.00124	0.585323	-2.85084	0.00586865	-2.45486	0.0433027
EIF5B	-1.1062	-0.0947219	-2.84874	0.00590302	-2.45999	0.0434763
IQCC	1.1723	-5.1862	2.84516	0.00596204	-2.46871	0.0437148
XLOC_013717	1.12305	-1.50188	2.84423	0.0059776	-2.471	0.0437544
HRCT1	-1.36572	-1.73125	-2.84373	0.00598593	-2.47222	0.0437896
C2orf62	1.05173	-3.69207	2.83847	0.00607394	-2.48502	0.0442173
AASDHPPT	-1.08971	0.489142	-2.83831	0.00607659	-2.4854	0.0442266
PLK3	-1.02178	0.498311	-2.83706	0.00609775	-2.48845	0.0442507
SELO	1.07129	-1.92037	2.83493	0.00613401	-2.49364	0.0443626
PAR-SN	-1.11831	0.386292	-2.83481	0.00613601	-2.49393	0.0443671
AMIGO2	-1.15003	2.24873	-2.83435	0.00614388	-2.49505	0.044394
CHCHD8	-1.44917	0.650047	-2.83395	0.00615062	-2.49601	0.0444227
LOC286058	1.33391	-1.38789	2.83383	0.00615267	-2.49631	0.0444272
SDC4	-1.1697	3.67692	-2.83358	0.00615701	-2.49692	0.0444388
COPG2IT1	-1.10407	-3.84112	-2.83253	0.00617491	-2.49947	0.0444824
OGFOD1	-1.17679	-1.18031	-2.8315	0.00619253	-2.50197	0.0445525
XLOC_003201	1.06406	-4.47664	2.83095	0.00620203	-2.50331	0.0445832
LOC100289488	1.21362	-5.00662	2.83075	0.00620539	-2.50378	0.0445973
ZNF22	-1.20541	0.233337	-2.83048	0.00621007	-2.50445	0.044611
LMLN	-1.25633	-3.84298	-2.82352	0.00633091	-2.52133	0.0452359
NOLC1	-1.37019	0.133108	-2.82298	0.00634045	-2.52265	0.0452839
MYLK4	-1.22623	-3.50511	-2.82283	0.00634302	-2.52301	0.0452839
SLBP	-1.06605	-0.26825	-2.82137	0.00636864	-2.52654	0.0453922
TMEM5	-1.23624	0.0549052	-2.82075	0.00637968	-2.52805	0.0453922
DNAJC19	-1.24142	-0.160105	-2.82059	0.00638243	-2.52843	0.0454018
C1GALT1C1	-1.35612	-0.853751	-2.82018	0.00638968	-2.52943	0.0454167
DHCR24	-1.49042	-2.6456	-2.82002	0.00639254	-2.52982	0.0454167
XLOC_l2_015716	-1.07921	-4.65005	-2.81904	0.0064099	-2.53219	0.0454594
PCDHB6	-1.26131	-4.31417	-2.81855	0.00641855	-2.53337	0.0454872
LOXL1	-1.36277	-0.592354	-2.81814	0.00642579	-2.53436	0.0454978
MTERFD3	-1.53678	-1.63126	-2.81808	0.00642686	-2.53451	0.0454978
EPCAM	1.03649	-4.47238	2.81407	0.00649845	-2.54421	0.0458224
MXRA8	-1.15802	0.941752	-2.81406	0.00649871	-2.54424	0.0458224
CHN1	-1.22173	0.380825	-2.81298	0.00651802	-2.54684	0.0459081
LEFTY2	-1.40938	-2.34387	-2.81257	0.00652554	-2.54785	0.0459207
ZNF498	-1.15102	-1.27492	-2.81026	0.00656725	-2.55343	0.0461535
XLOC_009251	1.01269	-5.13061	2.80963	0.00657865	-2.55495	0.0461891
FMO3	1.56534	-0.491213	2.80668	0.00663239	-2.56207	0.0464057
MXRA5	-1.0285	-3.41005	-2.80662	0.00663352	-2.56222	0.0464057
GXYLT2	-1.1029	-4.50396	-2.80517	0.00666007	-2.56571	0.0465372
SDHAF2	-1.12267	0.398345	-2.8049	0.00666498	-2.56636	0.0465372
LOC100506462	1.19307	-2.59374	2.80316	0.00669698	-2.57055	0.0466554
SEMA6D	-1.45427	-2.49088	-2.80311	0.00669799	-2.57068	0.0466554
ELTD1	1.15825	-1.03857	2.80309	0.00669831	-2.57072	0.0466554
BHMT2	-1.40506	-3.10577	-2.8013	0.00673136	-2.57503	0.0467958
LRRC25	1.15488	-3.12657	2.80015	0.00675282	-2.57781	0.0469027
XLOC_006150	-1.15536	-2.09903	-2.79963	0.00676237	-2.57905	0.0469489
DLX5	1.79685	-4.40636	2.79668	0.00681754	-2.58616	0.0471684
IQCJ-SCHIP1	-1.27403	0.154129	-2.79566	0.00683677	-2.58862	0.0472505
XLOC_007568	1.1276	-1.20412	2.7955	0.00683972	-2.589	0.0472505
ZNF319	1.34047	-3.38588	2.79422	0.00686388	-2.59209	0.0473257
FAM133A	-1.14491	-3.44743	-2.79123	0.00692054	-2.59927	0.0475791
RFX7	-1.26216	-1.13695	-2.79086	0.0069275	-2.60015	0.0475904
LIMK1	1.14433	-2.33936	2.79048	0.00693483	-2.60108	0.0476203
RYR1	-1.02294	-2.18087	-2.78889	0.00696504	-2.60488	0.0477562
MORN2	-1.4235	-0.472915	-2.78754	0.00699097	-2.60813	0.0478828
ANO5	-1.42968	-3.81156	-2.78743	0.0069931	-2.6084	0.0478872
GNG12	-1.00297	0.921717	-2.78561	0.00702801	-2.61275	0.0480955
GPRC5A	-1.65875	4.89333	-2.78529	0.00703422	-2.61352	0.0481072
PP12719	1.01762	-0.497736	2.78465	0.00704658	-2.61506	0.0481712
LST1	1.42008	-0.876428	2.78317	0.00707529	-2.61861	0.0483262
XLOC_013356	1.42777	-4.49474	2.78148	0.00710815	-2.62266	0.0484372
SH3BP2	-1.17621	-2.91761	-2.7812	0.00711368	-2.62334	0.0484543
OAS1	1.43212	-4.22254	2.78039	0.00712947	-2.62528	0.0485412
C20orf7	-1.21083	-1.45377	-2.77952	0.0071464	-2.62735	0.0485843
LOC100240734	1.07799	-4.56288	2.77918	0.00715304	-2.62816	0.0486123
CECR1	1.15985	-0.749243	2.77813	0.00717363	-2.63067	0.0486766
BCL6B	1.46171	1.35697	2.77745	0.00718702	-2.6323	0.0487259
C1QL3	1.03996	-5.01753	2.77527	0.00723015	-2.63753	0.0489255
RHBDL2	-1.14995	-2.85967	-2.77487	0.00723799	-2.63848	0.048958
FAM49A	1.32273	-3.53517	2.77362	0.00726291	-2.64148	0.0490604
NPPA-AS1	1.00915	-3.58036	2.77137	0.00730765	-2.64685	0.0492629
CRADD	-1.30844	-0.0404816	-2.76974	0.0073403	-2.65074	0.0493999
TBC1D2	1.03596	-4.41223	2.76649	0.0074058	-2.6585	0.0496587
PRPF39	-1.05171	-1.74296	-2.76478	0.00744048	-2.66258	0.0497713
RAB37	1.24562	-3.31225	2.76435	0.00744924	-2.66361	0.0497825
COMP	-1.53251	-0.863645	-2.76408	0.00745472	-2.66425	0.0497835
FLJ34690	-1.1376	-1.4284	-2.76166	0.00750423	-2.67003	0.0499919
XLOC_011564	1.10999	-4.49685	2.7603	0.00753219	-2.67328	0.0500986
LOC100128751	1.34961	-2.37995	2.75901	0.00755871	-2.67634	0.050175
CLDN5	1.25025	2.8514	2.75801	0.0075792	-2.67871	0.0502382
ARAP3	1.07872	1.74857	2.75748	0.00759022	-2.67997	0.050275
GIPC2	1.17812	-3.69573	2.75626	0.00761552	-2.68288	0.0503645
NFE2	1.2167	-2.15166	2.75567	0.0076278	-2.68428	0.0504115
CRIPT	-1.12709	-0.112153	-2.75559	0.00762947	-2.68448	0.0504115
CLPTM1	-1.027	1.19127	-2.75536	0.00763418	-2.68502	0.0504161
LOC646808	1.02113	0.129113	2.755	0.00764177	-2.68588	0.0504367
CCR1	1.01836	-2.01229	2.75427	0.00765689	-2.68761	0.0505131
SHC4	-1.60728	-1.64559	-2.75407	0.00766117	-2.68809	0.0505286
LGR5	-1.31002	-4.8142	-2.74969	0.00775301	-2.69849	0.0509289
GCHFR	1.09208	0.00160422	2.74902	0.0077672	-2.70009	0.0509787
RASIP1	1.26253	1.86493	2.74656	0.00781944	-2.70594	0.0511982
LOC100129781	-1.26178	-3.12709	-2.74523	0.00784768	-2.70908	0.0512343
HLCS	-1.14608	-3.14282	-2.74233	0.00790994	-2.71597	0.0514627
SUZ12	-1.08324	-0.167869	-2.73938	0.00797339	-2.72294	0.0516764
XLOC_006124	-1.13131	-2.74795	-2.73832	0.00799652	-2.72546	0.0517664
PAQR8	1.38139	-2.50586	2.7383	0.00799695	-2.72551	0.0517664
C11orf24	-1.11307	0.876289	-2.73523	0.00806381	-2.73277	0.0520322
RTP4	1.26907	-4.32166	2.73385	0.00809405	-2.73603	0.0521528
ZNF385A	1.17631	2.80425	2.73228	0.00812865	-2.73975	0.0522724
PTTG1	-1.02027	0.104982	-2.73066	0.00816439	-2.74358	0.052406
SLC4A4	-1.16854	-1.76276	-2.73045	0.00816897	-2.74406	0.0524249
STARD5	1.1842	-0.798044	2.72984	0.00818264	-2.74552	0.0524916
FAP	-1.72454	-2.71331	-2.72568	0.00827537	-2.75534	0.0528658
LOC100653120	-1.20391	-2.77404	-2.72471	0.00829709	-2.75762	0.0528979
C14orf183	1.09223	-2.48657	2.72183	0.00836194	-2.76441	0.05317
LMO3	-1.2019	-3.7826	-2.71898	0.00842653	-2.77111	0.0534152
CDKN2C	1.09201	-2.37948	2.7175	0.00846031	-2.77459	0.053587
BCAR3	-1.11165	-2.03513	-2.71654	0.00848241	-2.77686	0.053626
SLC39A14	-1.16786	-1.97272	-2.71566	0.00850267	-2.77894	0.0536856
ICAM4	1.75764	-0.350098	2.71527	0.00851147	-2.77984	0.0536989
DHX29	-1.03575	-1.71312	-2.71374	0.00854687	-2.78346	0.0538265
GLP1R	-1.27981	-2.17121	-2.71292	0.00856575	-2.78538	0.053882
XLOC_013506	1.19729	-4.87275	2.71256	0.00857396	-2.78621	0.0539022
FOXD4	1.12658	-3.46306	2.71116	0.00860654	-2.78951	0.0540119
HNF4A	1.01939	-2.55498	2.70586	0.00873044	-2.80195	0.0544631
BEX4	-1.08318	-0.907827	-2.70398	0.00877484	-2.80637	0.0545964
DNAJA3	-1.02115	-1.34589	-2.70345	0.00878725	-2.8076	0.0546435
LOC389493	-1.1859	-3.08754	-2.70311	0.00879525	-2.80839	0.0546509
GDAP2	-1.06487	-1.24539	-2.70265	0.00880634	-2.80949	0.0546696
C9orf46	-1.04181	-1.6404	-2.70053	0.00885655	-2.81443	0.0548733
CHID1	-1.25535	0.0637611	-2.69935	0.0088848	-2.8172	0.054973
PCDHB4	-1.55533	-1.59116	-2.69882	0.00889755	-2.81845	0.0549989
MLIP	-2.12264	-2.41486	-2.69744	0.00893053	-2.82167	0.0550753
POLA1	-1.14646	0.356215	-2.69722	0.00893579	-2.82218	0.0550972
LOC284244	-1.10297	-1.32261	-2.69512	0.00898638	-2.82709	0.0552688
CHI3L1	1.38791	-3.39153	2.69388	0.00901652	-2.83	0.0553234
SUSD5	-1.22328	2.81354	-2.69316	0.00903397	-2.83168	0.0554037
BUD31	-1.20913	-0.0952647	-2.69302	0.0090374	-2.83201	0.0554037
XLOC_l2_001971	-1.35778	-1.88151	-2.69281	0.00904251	-2.8325	0.0554037
LOC100505773	1.24708	-3.11359	2.69234	0.00905377	-2.83359	0.0554179
ZBTB41	-1.05377	-2.2912	-2.69042	0.00910078	-2.83809	0.0555624
GLRX3	-1.14058	1.61769	-2.69038	0.00910172	-2.83818	0.0555624
TUBB2B	-1.62099	-3.46526	-2.68676	0.00919067	-2.84663	0.0558951
C3orf67	-1.09401	-3.44284	-2.68661	0.00919436	-2.84698	0.0558955
TEDDM1	1.02328	-4.68599	2.6816	0.00931862	-2.85865	0.0563386
LOC441009	1.07968	-3.75241	2.68073	0.00934045	-2.86068	0.0563936
PATZ1	1.05899	1.00954	2.68016	0.00935461	-2.862	0.0563936
TNFRSF10A	1.44227	-2.78965	2.67979	0.00936401	-2.86287	0.0563936
F2RL2	1.07799	-4.88631	2.67901	0.00938349	-2.86468	0.0564576
LOC100507245	-1.21619	-3.52929	-2.67463	0.00949414	-2.87486	0.0569205
RGN	-1.03277	0.631496	-2.67313	0.00953239	-2.87835	0.0570194
TREML4	1.09658	-5.24213	2.67117	0.00958256	-2.88291	0.0572047
LOC100506995	1.24942	-3.09867	2.66989	0.00961534	-2.88588	0.0573101
ADPRHL1	-1.26972	-3.74014	-2.66829	0.00965647	-2.88958	0.0574516
EXTL2	-1.14148	-2.14236	-2.66817	0.00965971	-2.88988	0.0574516
DDX43	2.12041	-1.37789	2.66754	0.00967575	-2.89132	0.0575148
ASB5	-1.03584	-5.10035	-2.66501	0.00974148	-2.89719	0.0577902
TRIM65	1.13991	-0.787086	2.66149	0.00983347	-2.90535	0.0580264
LOC100507803	-1.04015	1.22594	-2.65817	0.00992073	-2.91302	0.0582051
IFI44L	1.13724	-0.450738	2.6542	0.0100262	-2.92219	0.0585774
LOC100652850	-1.24406	-0.536149	-2.65405	0.0100303	-2.92255	0.058591
HIPK4	1.00696	-5.0972	2.65379	0.0100374	-2.92316	0.05861
STRN3	-1.1797	-2.26646	-2.65372	0.0100391	-2.92331	0.05861
COLQ	-1.02493	-3.67398	-2.65239	0.0100748	-2.92639	0.0587653
SFRP2	-1.37587	-2.99905	-2.65164	0.010095	-2.92813	0.0587867
ACTA1	-1.42539	-0.901411	-2.64845	0.0101808	-2.93547	0.0591154
SMAD2	-1.00403	-3.09456	-2.64648	0.0102345	-2.94003	0.059362
LOC100653004	1.49882	-1.50141	2.64516	0.0102704	-2.94306	0.0595361
MAD2L1	-1.12918	-3.45285	-2.6451	0.010272	-2.94319	0.0595361
AKR1E2	-1.20371	-1.89859	-2.64467	0.0102837	-2.94419	0.0595936
LOC100289092	1.04538	-3.91701	2.64249	0.0103434	-2.9492	0.059862
B3GAT2	-1.03213	-0.130865	-2.64106	0.0103829	-2.95251	0.059984
CACNA1E	1.04346	-4.90781	2.63962	0.0104225	-2.95581	0.0601048
SNTB1	-1.16274	-0.802665	-2.63933	0.0104305	-2.95647	0.0601288
ADCK2	-1.0985	-3.8676	-2.63821	0.0104617	-2.95906	0.060201
CERK	-1.54057	-0.810398	-2.63711	0.0104921	-2.96157	0.0602952
CKMT2	-1.57508	0.666303	-2.63414	0.0105751	-2.9684	0.0605444
RPA3	-1.48203	0.528124	-2.63315	0.0106029	-2.97068	0.0606219
FBXO16	-1.28502	-0.672824	-2.63262	0.0106179	-2.9719	0.060694
SYT7	1.06033	-2.06663	2.63236	0.0106251	-2.97249	0.0606956
JDP2	-1.02712	1.81323	-2.62902	0.0107195	-2.98015	0.0610164
ROBO1	-1.32824	-0.639379	-2.62886	0.010724	-2.98051	0.0610202
COX4I2	1.13365	-1.10757	2.62756	0.010761	-2.98349	0.0611441
ZFX	-1.20243	-0.462836	-2.62695	0.0107783	-2.98489	0.0611994
ESF1	-1.10102	-0.161766	-2.62665	0.0107871	-2.98559	0.0612272
KIAA1683	1.04429	1.53482	2.62504	0.010833	-2.98927	0.0613903
WDR54	-1.48978	-1.61934	-2.62206	0.0109187	-2.99609	0.061606
AP3M2	1.21416	-1.8038	2.61936	0.0109967	-3.00226	0.0618372
PRDX3	-1.18963	0.697091	-2.61707	0.0110634	-3.00749	0.0620492
CCND1	-1.11201	2.85577	-2.6154	0.0111124	-3.01131	0.0622042
C9orf125	-1.41017	0.690681	-2.61524	0.0111171	-3.01168	0.0622087
TC2N	1.35176	-3.38614	2.61344	0.0111701	-3.01579	0.0624398
SNORA16A	1.39054	-2.32155	2.61318	0.0111777	-3.01638	0.0624612
PTPN13	-1.11597	-0.735266	-2.61309	0.0111804	-3.01659	0.0624612
LOC100507312	-1.16819	-1.25953	-2.61267	0.0111926	-3.01753	0.0624844
FAM7A1	1.04473	-4.31149	2.60951	0.0112864	-3.02476	0.0627294
TIMP4	-1.2832	-0.40569	-2.60808	0.011329	-3.02802	0.062814
NPC1	-1.30344	-0.669514	-2.60577	0.0113979	-3.03326	0.0630542
LRRC28	-1.04172	-1.43436	-2.60557	0.0114039	-3.03372	0.0630657
XLOC_003514	1.12587	-4.62849	2.60516	0.0114165	-3.03467	0.0630916
PPFIA2	-1.11074	-1.78357	-2.60494	0.0114229	-3.03515	0.0630943
SUGT1	-1.00011	0.500475	-2.60461	0.011433	-3.03592	0.0630986
NCKAP1L	1.22283	-3.75287	2.60445	0.0114376	-3.03627	0.0631105
HARS2	-1.48282	-1.71898	-2.60005	0.0115707	-3.04627	0.0635717
PRRX1	-1.0289	0.759716	-2.59957	0.0115854	-3.04737	0.0635744
SH2D3C	1.10357	-3.86399	2.5994	0.0115906	-3.04776	0.0635744
NSMCE2	-1.05906	-1.21724	-2.59846	0.0116192	-3.04988	0.0636653
FAM78A	1.04323	-4.34369	2.59291	0.01179	-3.06249	0.0642057
SSTR1	-1.25214	-2.92749	-2.59215	0.0118134	-3.06421	0.0642771
CWF19L1	-1.34669	-2.69516	-2.5914	0.0118368	-3.06592	0.0643171
LCP2	1.72471	-0.635381	2.5893	0.0119021	-3.07067	0.0645415
POLR3B	-1.1821	-2.90197	-2.58703	0.0119732	-3.07582	0.0647297
LEF1	-1.48295	0.152206	-2.58584	0.0120106	-3.07851	0.0648553
ARID4A	-1.06085	-2.22545	-2.58525	0.0120292	-3.07984	0.06489
TOMM70A	-1.24435	-1.01552	-2.58378	0.0120755	-3.08316	0.0650552
FAM149A	-1.04764	-0.00761855	-2.58359	0.0120815	-3.08359	0.0650739
FAF2	-1.17216	-0.932322	-2.58305	0.0120986	-3.08481	0.0651221
XLOC_l2_012621	-1.1349	1.21665	-2.58129	0.0121544	-3.08879	0.0652472
CXorf26	-1.04842	-2.96427	-2.58058	0.012177	-3.09039	0.0653248
SNORD115-4	-1.1088	-4.41471	-2.58017	0.0121902	-3.09132	0.0653845
GAPT	1.32301	-3.09852	2.57616	0.0123186	-3.10037	0.0658729
XLOC_007322	1.01103	-4.21985	2.57595	0.0123254	-3.10085	0.065886
VNN2	1.0537	0.263303	2.57499	0.0123564	-3.10302	0.0659785
MPP6	-1.36966	-1.4937	-2.57399	0.0123887	-3.10527	0.0660519
TUB	1.36468	-0.734099	2.57355	0.0124027	-3.10624	0.0660826
CASP8AP2	-1.04159	-2.20939	-2.57307	0.0124184	-3.10734	0.0661444
AURKAPS1	1.12017	-2.90549	2.57234	0.0124422	-3.10898	0.0662267
XLOC_009605	1.00276	-4.67412	2.56993	0.0125206	-3.1144	0.0664236
ZBTB33	-1.22046	-2.2369	-2.56931	0.0125409	-3.1158	0.0664817
S100P	1.22127	-1.34137	2.56742	0.0126028	-3.12005	0.0667166
SPI1	1.92464	-1.24153	2.56726	0.0126081	-3.12041	0.0667287
ALDH1A2	1.17455	-4.35533	2.56712	0.0126127	-3.12073	0.0667358
RAPGEF4	1.3956	-1.71308	2.56647	0.0126341	-3.12219	0.0667875
LOC100506898	-1.18482	-3.75357	-2.56021	0.0128419	-3.13625	0.0673765
MTFMT	-1.21175	-1.00018	-2.55916	0.012877	-3.13861	0.0674996
PIGX	-1.37315	1.9023	-2.55648	0.0129672	-3.14463	0.067751
HMHA1	1.26988	-2.10731	2.55628	0.012974	-3.14508	0.0677691
PEX10	1.02773	-2.83396	2.55354	0.0130668	-3.15122	0.0681383
XLOC_002417	-1.32592	-4.35767	-2.5528	0.0130918	-3.15287	0.0682243
LOC100507489	1.06022	-3.2675	2.55094	0.0131551	-3.15703	0.0684241
DCDC2C	1.02416	-4.72984	2.54905	0.0132199	-3.16126	0.068608
XLOC_009705	1.03448	-4.84109	2.54633	0.0133138	-3.16735	0.0687491
MPEG1	1.15025	-1.99293	2.54456	0.0133749	-3.1713	0.0689385
XLOC_008024	-1.12907	-0.489739	-2.54202	0.0134631	-3.17696	0.06922
SLITRK4	1.09272	-1.47688	2.53848	0.0135875	-3.18488	0.0695751
DSE	-1.0172	-1.10007	-2.53774	0.0136134	-3.18652	0.0696418
XLOC_008390	-1.22757	-2.54407	-2.53705	0.0136376	-3.18805	0.0696873
XLOC_009279	1.02439	-3.9822	2.53594	0.0136768	-3.19052	0.0697875
PCDHB10	-1.22426	-2.1485	-2.53532	0.0136989	-3.1919	0.0698222
AKIRIN2	-1.14708	-0.149673	-2.53411	0.013742	-3.19461	0.0699199
PTPN21	-1.01217	1.55723	-2.5338	0.0137528	-3.19529	0.0699417
APOE	1.12113	2.28095	2.53353	0.0137623	-3.19588	0.0699677
PPP1R3D	1.10894	-0.0770913	2.53317	0.0137751	-3.19668	0.0699742
BMX	1.41775	-0.895907	2.53259	0.013796	-3.19798	0.0700501
WDR27	-1.11821	-2.58466	-2.53235	0.0138044	-3.19851	0.0700704
RPUSD2	-1.22727	-0.133737	-2.53145	0.0138365	-3.20051	0.0701531
HLA-DQA1	1.58008	-0.678567	2.52936	0.0139118	-3.20517	0.0703816
LOC100507452	1.09758	-4.47668	2.52887	0.0139294	-3.20626	0.0704374
GARS	-1.20414	-1.23214	-2.52514	0.014064	-3.21454	0.0708838
PREX2	-1.04748	-1.21351	-2.52508	0.0140664	-3.21468	0.0708846
MT1F	1.03625	-1.34088	2.52031	0.0142404	-3.22526	0.0715143
XLOC_005816	-1.08179	-2.54561	-2.51933	0.0142765	-3.22743	0.0716187
MET	1.3998	0.13336	2.50611	0.0147704	-3.25666	0.0730663
DPEP2	1.80037	-2.43307	2.50217	0.0149206	-3.26534	0.0734127
SLC35B4	-1.20137	-0.420419	-2.4999	0.0150076	-3.27034	0.0737147
PPFIBP2	1.61382	-2.28049	2.49979	0.0150118	-3.27058	0.0737147
UBIAD1	-1.02879	-1.30719	-2.49962	0.0150185	-3.27096	0.0737261
XLOC_l2_001853	1.14219	1.67084	2.49961	0.0150187	-3.27097	0.0737261
TYW3	-1.12843	-2.69161	-2.49855	0.0150598	-3.27332	0.0738374
ZCCHC5	-1.13348	-4.82505	-2.49624	0.0151493	-3.2784	0.0740589
SNORD4A	-1.11139	-3.14438	-2.49499	0.0151976	-3.28113	0.074185
COG3	-1.16643	-2.05775	-2.48796	0.0154735	-3.29657	0.0749647
BRMS1L	-1.19207	-1.6686	-2.48653	0.0155304	-3.29972	0.0751452
LOC100507317	1.22581	-2.99977	2.48623	0.0155424	-3.30038	0.0751492
NUDT15	-1.19102	-2.04672	-2.48541	0.0155748	-3.30217	0.0752353
ZNF610	-1.05662	-3.32182	-2.48529	0.0155798	-3.30244	0.0752425
NACC1	-1.02999	-0.323368	-2.48523	0.0155819	-3.30256	0.0752425
ARNT	-1.15818	0.787781	-2.48328	0.0156596	-3.30682	0.0754743
D4S234E	-1.15446	-2.03714	-2.48216	0.0157046	-3.30928	0.0755778
STK11IP	-1.00449	1.34786	-2.47974	0.0158018	-3.31457	0.0759085
ZBTB5	1.21788	-1.25159	2.47655	0.015931	-3.32155	0.0762665
RRP12	-1.14746	-1.5083	-2.47528	0.0159828	-3.32433	0.0764224
NDUFS3	-1.3771	1.39816	-2.47463	0.0160091	-3.32574	0.0764617
FAM26F	1.21549	-3.56401	2.4745	0.0160146	-3.32604	0.0764617
PRPSAP1	-1.10384	1.50997	-2.47371	0.0160467	-3.32775	0.0765124
HSPA12A	-1.20009	-0.447491	-2.47232	0.0161038	-3.33079	0.0767064
LRP10	-1.06199	2.43838	-2.47114	0.016152	-3.33336	0.076809
SART1	-1.20031	-0.385472	-2.4656	0.0163816	-3.34544	0.0775179
FAM47E	-1.0349	-3.08997	-2.45889	0.016663	-3.36003	0.0783901
XLOC_004049	-1.0639	-1.09488	-2.45883	0.0166654	-3.36015	0.0783901
XLOC_l2_006944	1.0768	-3.57676	2.45467	0.0168425	-3.36919	0.07888
CPS1	-1.04168	0.0954152	-2.45307	0.0169109	-3.37266	0.0791042
RUNX1T1	-1.14488	-0.0312965	-2.45281	0.0169217	-3.37321	0.079142
SAMD12	-1.02134	-1.28507	-2.45207	0.0169536	-3.37482	0.0792205
TMCC1	-1.05682	-1.54463	-2.4505	0.0170214	-3.37823	0.079355
LOC727916	1.02298	-4.78713	2.44934	0.0170714	-3.38074	0.0794957
STAMBPL1	-1.0385	-4.12645	-2.44788	0.0171347	-3.38391	0.0797554
KDM2A	-1.2613	-1.21602	-2.4462	0.0172074	-3.38753	0.0799433
ROPN1L	1.02583	-3.62743	2.4425	0.0173692	-3.39553	0.0803501
PNMAL1	-1.45658	-1.11415	-2.44237	0.0173752	-3.39582	0.0803501
CDO1	1.56994	-1.3169	2.4412	0.0174262	-3.39833	0.0805049
XLOC_002099	1.0787	-4.73718	2.4404	0.0174616	-3.40006	0.0806047
URB2	-1.23734	-1.60757	-2.43856	0.0175431	-3.40404	0.0807889
CLEC7A	1.19278	-3.88786	2.43758	0.0175864	-3.40615	0.0809304
SPIN2B	-1.1164	0.0499255	-2.43684	0.0176191	-3.40774	0.0810226
CBLN2	1.39626	-3.47488	2.43667	0.0176267	-3.4081	0.0810341
SLC35E3	-1.03418	-3.26919	-2.4366	0.0176302	-3.40827	0.0810388
LYRM1	-1.00854	-1.2698	-2.43587	0.0176626	-3.40984	0.0811645
CCDC127	-1.17786	-0.119791	-2.43556	0.0176763	-3.41051	0.0811889
CDC14A	1.23528	-2.36156	2.43401	0.0177456	-3.41385	0.0813546
LOC148413	-1.11981	-3.72075	-2.43389	0.0177508	-3.4141	0.0813546
LOC100505471	-1.25051	0.246602	-2.43042	0.0179069	-3.42158	0.081667
UAP1L1	1.05917	-3.58694	2.42941	0.0179524	-3.42374	0.0817402
LOC100505498	1.10094	-3.69856	2.42669	0.018076	-3.4296	0.0820549
MRPL35	-1.06023	-0.782583	-2.4266	0.0180801	-3.4298	0.0820549
FOXD1	-1.04104	-0.80205	-2.42541	0.0181344	-3.43235	0.0821979
TMEM60	-1.21492	0.293762	-2.42477	0.0181632	-3.43371	0.082251
LOC284385	-1.11772	-3.71595	-2.4222	0.0182812	-3.43924	0.0826033
DKK2	1.17458	2.98787	2.42192	0.018294	-3.43984	0.0826033
MAST4-AS1	-1.04359	-3.30907	-2.4219	0.0182949	-3.43988	0.0826033
IL13	1.54003	-4.38948	2.42172	0.0183033	-3.44027	0.0826058
LOC100129198	1.26599	-4.60786	2.42123	0.018326	-3.44133	0.0826076
KIF5C	-1.41565	-3.04199	-2.42094	0.0183393	-3.44194	0.0826403
MGC24103	1.0655	-3.54477	2.42088	0.0183419	-3.44207	0.0826403
MLKL	1.18744	-1.08589	2.42063	0.0183536	-3.44261	0.0826699
CRLF1	-1.64665	0.94138	-2.41963	0.0183997	-3.44475	0.0828086
LOC158863	-1.03867	0.441743	-2.41957	0.0184025	-3.44488	0.0828086
COIL	-1.01727	2.70518	-2.41828	0.0184623	-3.44765	0.0829819
EPG5	-1.16987	-0.455176	-2.41795	0.0184774	-3.44834	0.0829921
XLOC_006739	1.33347	-1.37643	2.41697	0.0185231	-3.45046	0.0831003
LOC100507508	1.03218	-3.18798	2.41307	0.0187049	-3.45878	0.0835485
RBM15B	-1.0512	-1.97029	-2.4129	0.0187131	-3.45916	0.0835485
RGS14	1.13464	-3.61703	2.40787	0.0189506	-3.46991	0.0841884
LOXL4	-1.23889	-2.84311	-2.40541	0.0190676	-3.47516	0.0845559
XLOC_013929	1.12733	-1.33124	2.40439	0.0191165	-3.47734	0.0846675
CHCHD6	-1.18442	-2.19114	-2.40369	0.0191499	-3.47883	0.0847787
LOC100507458	1.09426	-4.55066	2.40102	0.0192782	-3.48452	0.0850108
CERS1	-1.33444	-3.64974	-2.39931	0.0193607	-3.48815	0.0852133
LOC100507209	-1.36665	-0.937197	-2.39505	0.0195679	-3.49722	0.0858653
PEX11B	-1.19811	0.025828	-2.39384	0.019627	-3.49979	0.0860022
C9orf30	-1.03713	-1.62767	-2.39015	0.0198083	-3.50762	0.0865011
ADAM8	1.27701	0.213105	2.3886	0.0198852	-3.51092	0.086707
C14orf162	1.06734	1.48306	2.38656	0.0199863	-3.51523	0.0869942
CHURC1	-1.03937	-1.1025	-2.37911	0.0203602	-3.531	0.0880249
SFRP4	-1.02222	-1.94012	-2.37898	0.020367	-3.53129	0.0880249
SLC6A20	-1.26881	-4.60691	-2.37744	0.0204451	-3.53454	0.0881657
IGDCC4	-1.29604	-3.04768	-2.37724	0.020455	-3.53495	0.088173
NDUFA9	-1.10434	-0.888128	-2.37638	0.0204988	-3.53677	0.0882929
ANKRD9	1.03942	0.232951	2.37496	0.0205714	-3.53978	0.0884251
ASNA1	-1.06437	-0.240628	-2.3725	0.0206971	-3.54496	0.0887305
SLPI	1.27597	-1.72803	2.37076	0.0207869	-3.54864	0.0890055
XLOC_008001	-1.12373	-2.88522	-2.36758	0.0209513	-3.55533	0.089399
NMD3	-1.01067	-1.69258	-2.36502	0.0210849	-3.56073	0.0897183
DERL1	-1.18832	1.78931	-2.36421	0.0211269	-3.56242	0.089814
UBE2E4P	-1.1448	0.376608	-2.36343	0.021168	-3.56407	0.0899274
CTGF	-1.07319	2.25494	-2.36201	0.0212423	-3.56705	0.0901012
SLC9B2	-1.22436	-0.849702	-2.35946	0.021377	-3.57241	0.0904573
SLC6A16	1.38428	1.66768	2.35875	0.0214145	-3.5739	0.0905802
PF4	1.19792	-1.44371	2.35719	0.0214969	-3.57716	0.0908068
XLOC_000812	1.05481	-3.88183	2.35673	0.0215217	-3.57814	0.0908659
C2CD4B	1.53134	2.53621	2.35156	0.0217977	-3.58896	0.0916496
XLOC_012177	1.11826	-0.553775	2.34931	0.0219195	-3.59368	0.0920124
LOC150381	1.33452	-2.45887	2.34794	0.0219937	-3.59655	0.0922032
CXCR2	1.20589	-0.514952	2.34761	0.0220115	-3.59724	0.0922321
XLOC_003807	1.05215	-4.07621	2.34718	0.0220344	-3.59812	0.0922775
SNORA66	-1.26872	-1.93194	-2.34608	0.0220946	-3.60043	0.0924452
G0S2	1.95586	-1.17774	2.34361	0.0222294	-3.60559	0.0927813
LDOC1L	-1.19473	-0.0264335	-2.34114	0.0223646	-3.61073	0.0930651
ELOVL7	1.48668	-1.74242	2.34028	0.0224122	-3.61254	0.0931477
CLIC6	1.40985	-3.7035	2.33812	0.0225316	-3.61704	0.0934324
C2orf29	1.06708	-0.623887	2.3357	0.0226659	-3.62208	0.0937715
LOC100507319	-1.16721	0.368976	-2.33539	0.0226833	-3.62273	0.0937949
KBTBD8	-1.13298	-3.4659	-2.33418	0.0227509	-3.62525	0.0940018
ACYP1	-1.077	0.303691	-2.33269	0.0228342	-3.62834	0.0942015
XLOC_012965	1.18231	-3.59941	2.31718	0.0237182	-3.6605	0.0963641
ARHGAP15	1.04098	-2.58015	2.31501	0.0238447	-3.665	0.0966719
LOC100507164	-1.38004	-2.72478	-2.31366	0.0239231	-3.66778	0.0968
LARGE	-1.22466	0.44367	-2.31342	0.0239369	-3.66827	0.0968315
SCD	-1.50762	-1.74711	-2.31124	0.0240647	-3.67277	0.0971034
B7H6	-1.01306	-3.80791	-2.31019	0.0241268	-3.67495	0.0971951
LAG3	1.27198	-1.26524	2.30702	0.024314	-3.68148	0.0977645
ITIH6	1.04088	-1.03913	2.30607	0.0243702	-3.68343	0.0978691
MEN1	1.06077	-0.987943	2.30554	0.0244018	-3.68453	0.097897
ACO1	-1.02653	-0.565047	-2.30425	0.0244788	-3.68719	0.0981202
OTUD7B	-1.22084	-1.25309	-2.30328	0.0245367	-3.68918	0.0982294
FCGR2C	1.41259	-0.836647	2.29629	0.0249574	-3.70355	0.099161
XLOC_009146	-1.07488	-2.82708	-2.29491	0.0250413	-3.70638	0.0993567
COMTD1	1.10722	-1.59991	2.29194	0.0252222	-3.71246	0.0997712
PLAT	1.10549	0.139466	2.29066	0.0253009	-3.71509	0.0999662
ABCD2	-1.02323	-4.87586	-2.28683	0.0255368	-3.72292	0.100576
CYP4F11	-1.03121	-3.47209	-2.27865	0.0260481	-3.73964	0.101918
NT5C	-1.01805	1.94441	-2.27863	0.0260492	-3.73967	0.101918
YTHDC1	1.16156	-3.10255	2.27554	0.0262441	-3.74596	0.102334
FLJ38773	1.1182	-3.24174	2.27517	0.0262679	-3.74672	0.102399
C17orf101	1.0502	-2.78758	2.27447	0.0263125	-3.74815	0.102552
PATL2	1.21046	-4.04311	2.27362	0.0263661	-3.74987	0.10267
CST6	-1.15063	-0.731234	-2.27159	0.0264961	-3.75401	0.102978
C1QTNF7	-1.16117	-0.50587	-2.26813	0.0267179	-3.76103	0.10355
ZNF35	-1.17112	-1.17167	-2.26427	0.0269677	-3.76887	0.104228
XLOC_005244	1.20047	-2.84148	2.26306	0.0270464	-3.77133	0.104394
LOC100506068	1.07675	-3.99136	2.26025	0.0272303	-3.77703	0.104848
AARS2	1.10471	-2.52437	2.25967	0.0272683	-3.7782	0.104917
SEMA4D	1.02553	-2.40788	2.25688	0.0274514	-3.78384	0.105336
LOC100507280	-1.05749	-4.7948	-2.25394	0.0276463	-3.78979	0.10578
MRPS33	-1.06603	0.0396869	-2.25361	0.0276679	-3.79044	0.105837
MAMDC2	-1.09925	-2.49688	-2.2454	0.0282185	-3.80701	0.107164
XLOC_l2_011910	1.22206	-3.66783	2.24333	0.0283586	-3.81117	0.10748
C15orf5	-1.13202	-2.24828	-2.24284	0.028392	-3.81216	0.107556
TFRC	-1.10886	0.430044	-2.2398	0.0285991	-3.81827	0.108021
PRSS35	-1.08593	-2.58161	-2.23963	0.0286111	-3.81862	0.108054
XLOC_002652	1.05933	-4.29873	2.2392	0.0286406	-3.81949	0.108128
PPARGC1A	-1.56615	-1.59855	-2.23845	0.0286916	-3.82098	0.108281
KDM3B	-1.00473	-0.621991	-2.23739	0.0287643	-3.82311	0.108421
XLOC_003149	1.10259	-0.692512	2.23471	0.0289495	-3.8285	0.108857
PPP5C	-1.14126	-1.07242	-2.23359	0.0290273	-3.83075	0.109099
XLOC_013905	-1.21746	-2.65409	-2.23315	0.0290573	-3.83162	0.109172
XLOC_013481	1.73631	-1.78989	2.23001	0.029276	-3.83791	0.109623
PAMR1	1.48976	-0.871241	2.22854	0.0293788	-3.84085	0.109789
ADRB2	1.08891	-0.114867	2.22816	0.0294056	-3.84162	0.109851
RAB15	-1.12553	-0.975002	-2.22637	0.0295309	-3.84519	0.11014
TLR2	1.53474	-1.60336	2.22558	0.0295866	-3.84677	0.110283
FAM157B	1.19598	-3.29812	2.2183	0.0301043	-3.86132	0.111312
CDC42EP3	-1.03605	-3.58011	-2.2161	0.0302622	-3.8657	0.111673
MN1	-1.09124	-0.163954	-2.21041	0.0306732	-3.87701	0.112697
GIMAP2	1.04777	-3.21267	2.20943	0.0307446	-3.87895	0.112798
TAS2R45	1.0412	-2.44857	2.2088	0.0307911	-3.88022	0.11291
AQP7P3	1.1318	-2.58929	2.20656	0.0309548	-3.88466	0.113342
LOC100505616	-1.1894	-1.44494	-2.2048	0.0310843	-3.88815	0.113639
BDH2	1.12976	-1.06552	2.20321	0.0312012	-3.8913	0.113813
PP7080	1.27558	-2.46267	2.20296	0.0312196	-3.89179	0.113857
ZNF180	-1.01988	-4.15651	-2.20196	0.0312941	-3.89378	0.114024
MOGAT1	-1.18099	-3.11686	-2.20134	0.0313394	-3.895	0.114086
UBR5	-1.06799	0.836303	-2.20086	0.0313757	-3.89596	0.114158
LOC100507311	-1.09726	-2.04376	-2.20084	0.0313771	-3.896	0.114158
CAD	-1.00508	-3.33999	-2.19379	0.0319041	-3.90994	0.115408
MAP3K15	-1.04065	-0.285114	-2.18591	0.0325021	-3.92546	0.116807
LOC100132909	1.00511	-1.05651	2.18342	0.0326935	-3.93037	0.117277
MID2	-1.12027	-0.256387	-2.18057	0.0329133	-3.93596	0.117757
NARS2	-1.04897	-3.59643	-2.17937	0.0330065	-3.93833	0.117907
SH3D19	-1.07241	0.928818	-2.17483	0.0333609	-3.94724	0.118607
C1orf192	-1.2383	-2.28582	-2.17482	0.0333615	-3.94726	0.118607
DFNA5	-1.04955	-2.98405	-2.16992	0.0337468	-3.95684	0.119526
OSR2	1.02229	-3.79713	2.16638	0.0340279	-3.96376	0.120216
MAU2	-1.01072	0.377351	-2.16558	0.0340917	-3.96532	0.120349
PRR19	1.03942	-4.80837	2.1637	0.034242	-3.96899	0.12076
TMEM144	-1.27884	0.272791	-2.15994	0.0345448	-3.97633	0.121281
SLIT2	1.14217	-3.19503	2.15927	0.0345987	-3.97763	0.121394
LINC00312	-1.48901	-1.15896	-2.15355	0.0350646	-3.98877	0.12243
SH3GLB2	-1.0296	0.348309	-2.15188	0.0352009	-3.992	0.122725
FCGBP	1.38162	-3.19707	2.14602	0.0356851	-4.00338	0.123714
INPP5B	-1.05031	0.506198	-2.14093	0.0361104	-4.01324	0.124569
LOX	-1.03193	-0.389723	-2.13206	0.0368615	-4.03035	0.126331
HLA-DRA	1.47867	0.752775	2.12779	0.037228	-4.03857	0.127103
TP53BP2	-1.03643	-0.955822	-2.12636	0.0373516	-4.04132	0.127344
BMP6	1.08316	0.100652	2.12154	0.03777	-4.05057	0.128203
SNORD108	-1.21701	1.42209	-2.11999	0.037906	-4.05356	0.12849
HBEGF	1.19827	-0.333405	2.11853	0.0380341	-4.05636	0.128792
CD83	1.60328	0.701256	2.11464	0.038377	-4.0638	0.129409
C3orf37	1.154	0.11348	2.10864	0.038911	-4.07526	0.130595
GPX8	-1.01604	-1.17611	-2.10636	0.0391162	-4.07962	0.131034
ZNF286B	1.45799	0.489447	2.10484	0.0392528	-4.08251	0.131303
UGCG	-1.02658	-0.149235	-2.10384	0.0393435	-4.08442	0.131521
LOC100653284	1.07067	-4.13859	2.10217	0.0394944	-4.08759	0.131751
PRICKLE1	-1.25277	-0.139316	-2.09933	0.0397532	-4.093	0.132195
CYS1	-1.01681	0.348483	-2.09755	0.0399164	-4.09639	0.132593
RBP7	1.12082	-3.1135	2.09089	0.0405303	-4.10903	0.134008
PDE7B	1.21473	-2.66035	2.08948	0.0406608	-4.11168	0.134232
PNO1	-1.04257	-2.06763	-2.08518	0.0410626	-4.11982	0.135068
XLOC_014513	-1.13249	-0.964316	-2.08514	0.0410664	-4.11989	0.135068
RNASE2	1.03143	-3.55481	2.08502	0.0410783	-4.12013	0.135068
LMO2	1.02587	3.56404	2.07863	0.0416817	-4.13218	0.136422
RIC3	-1.19742	-3.17962	-2.07676	0.0418604	-4.13572	0.136715
SELRC1	-1.15132	-2.47675	-2.07394	0.0421301	-4.14102	0.137204
LOC100133039	1.01347	-1.72023	2.06298	0.0431938	-4.1616	0.139457
SPATS2	-1.05109	-2.47913	-2.06212	0.0432776	-4.1632	0.139581
CLEC14A	1.40404	-0.303782	2.06176	0.0433131	-4.16387	0.139681
XLOC_012747	-1.24689	-1.85256	-2.05456	0.0440267	-4.17734	0.141244
LOC100506775	1.38366	-2.38249	2.05273	0.0442086	-4.18074	0.141572
CYP3A43	1.1309	-4.30793	2.04631	0.0448554	-4.1927	0.142778
MIR155HG	1.17291	-1.4829	2.04279	0.0452131	-4.19924	0.143514
KCNN3	1.10995	-2.06441	2.04106	0.0453901	-4.20245	0.143919
CLP1	-1.36775	-2.75241	-2.03301	0.0462214	-4.21737	0.145519
ARHGAP20	1.05059	-2.14977	2.02966	0.0465707	-4.22356	0.14616
ABCA1	1.06659	-1.6252	2.02836	0.0467071	-4.22596	0.14643
SPOCK1	-1.24749	-0.0510952	-2.01447	0.0481841	-4.25151	0.149108
ZNF280C	-1.05545	-0.513223	-2.01387	0.0482488	-4.25261	0.149193
XLOC_012192	1.05803	-1.77141	2.0046	0.0492575	-4.26957	0.151116
